# Supplementary material for: (E)-N’-(2,3,4-Trimethoxy­benzyl­idene)isonicotinohydrazide
Source: Acta Crystallogr Sect E Struct Rep Online. 2010 Apr 30;66(Pt 5):o1231–2. doi: 10.1107/S1600536810015266 (PMC2979288; doi:10.1107/S1600536810015266)
Supplement: Supplementary file 2 [file e-66-o1231-Isup2.hkl]

# 
# h,k,l, Fc-squared, Fo-squared, sigma(Fo-squared) and status flag 
# 
data_I
_shelx_title ' itmob4m in P2(1)/c (100K)' 
_shelx_refln_list_code          4 
_shelx_F_calc_maximum      177.82 
_exptl_crystal_F_000       664.00 
_reflns_d_resolution_high  0.7696 
 
loop_ 
 _symmetry_equiv_pos_as_xyz 
 'x, y, z' 
 '-x, y+1/2, -z+1/2' 
 '-x, -y, -z' 
 'x, -y-1/2, z-1/2' 
 
_cell_length_a    14.2464 
_cell_length_b     9.3967 
_cell_length_c    12.0983 
_cell_angle_alpha  90.000 
_cell_angle_beta  109.245 
_cell_angle_gamma  90.000 
 
_shelx_F_squared_multiplier     1.000 
 
loop_ 
 _refln_index_h 
 _refln_index_k 
 _refln_index_l 
 _refln_F_squared_calc 
 _refln_F_squared_meas 
 _refln_F_squared_sigma 
 _refln_observed_status 
   2   0   0      968.68      592.87     19.45 o 
   3   0   0      360.71      396.33     13.53 o 
   4   0   0     6081.25     6062.68    189.71 o 
   5   0   0     5871.53       -0.88      0.64 o 
   6   0   0       62.19       44.96      6.50 o 
   7   0   0      732.50      831.54     20.03 o 
   8   0   0      318.05      379.35      8.21 o 
   9   0   0        0.15        7.99      1.93 o 
  10   0   0        5.86       12.27      1.58 o 
  11   0   0     1059.37     1028.90     20.15 o 
  12   0   0       68.12       54.13      3.16 o 
  13   0   0       10.12        8.63      1.83 o 
  14   0   0        3.74        0.48      1.61 o 
  15   0   0      203.65      204.74      6.67 o 
  16   0   0      192.59      218.21      7.79 o 
  17   0   0      196.23      214.55      8.61 o 
   1   1   0       12.74       14.51      1.04 o 
   2   1   0      228.30      218.28      5.39 o 
   3   1   0     1536.86     1658.79     37.24 o 
   4   1   0       58.25       55.63      7.18 o 
   6   1   0       69.85       68.77      3.16 o 
   7   1   0      568.13      679.62     11.49 o 
   8   1   0      608.63      616.61     10.29 o 
   9   1   0        0.98        1.37      0.65 o 
  10   1   0     1027.67     1073.95     15.89 o 
  11   1   0      139.62      149.87      3.37 o 
  12   1   0       64.83       56.85      2.64 o 
  13   1   0       19.96       21.71      1.67 o 
  14   1   0       18.01       17.22      1.99 o 
  15   1   0       34.58       31.70      2.14 o 
  16   1   0       21.86       27.19      2.14 o 
  17   1   0        1.74        1.87      1.48 o 
   1   2   0    12980.14    14359.36    448.70 o 
   2   2   0      618.58      731.73     16.78 o 
   3   2   0      464.68      486.55     11.58 o 
   4   2   0      537.95      604.82     14.43 o 
   5   2   0      723.17      773.56     48.14 o 
   6   2   0        7.80        7.16      1.16 o 
   7   2   0       41.48       48.42      1.71 o 
   8   2   0      279.13      243.90      4.62 o 
   9   2   0       16.83       22.37      1.40 o 
  10   2   0       12.60       10.42      1.17 o 
  11   2   0        8.49        7.16      1.05 o 
  12   2   0       18.36       10.11      1.24 o 
  13   2   0      153.45      162.54      4.90 o 
  14   2   0      569.42      554.75      9.02 o 
  15   2   0      164.95      171.15      4.30 o 
  16   2   0        6.75        4.85      1.49 o 
  17   2   0        0.05       -0.46      1.51 o 
   1   3   0     3294.48     3742.97     67.60 o 
   2   3   0       10.29       19.10      1.37 o 
   3   3   0      110.55       93.55      3.04 o 
   4   3   0       79.76       77.40      2.04 o 
   5   3   0      582.65      638.70      9.46 o 
   6   3   0      681.52      803.34     15.68 o 
   7   3   0      228.44      269.54      6.24 o 
   8   3   0      511.23      530.05      9.57 o 
   9   3   0       98.24      100.17      2.83 o 
  10   3   0      161.32      166.81      3.53 o 
  11   3   0      811.56      739.74     10.80 o 
  12   3   0        7.46       10.98      1.30 o 
  13   3   0      105.50      110.13      3.18 o 
  14   3   0       11.36       11.81      1.54 o 
  15   3   0       19.60       16.45      1.98 o 
  16   3   0       17.89       16.37      2.09 o 
   0   4   0      661.46      726.23     23.85 o 
   1   4   0      626.76      687.35     12.79 o 
   2   4   0        1.09        2.10      0.45 o 
   3   4   0      220.37      287.48      4.69 o 
   4   4   0     2058.99     2355.20     29.29 o 
   5   4   0       16.16       20.25      1.13 o 
   6   4   0       65.82       70.53      2.36 o 
   7   4   0      296.62      293.19      5.32 o 
   8   4   0       22.17       20.62      1.56 o 
   9   4   0       33.39       32.79      1.89 o 
  10   4   0       81.54       83.11      2.79 o 
  11   4   0       27.19       15.70      1.55 o 
  12   4   0      278.77      272.01      5.74 o 
  13   4   0       82.64       75.31      3.21 o 
  14   4   0       17.77       24.41      2.10 o 
  15   4   0       54.16       60.45      3.31 o 
  16   4   0        2.65        6.03      2.02 o 
   1   5   0     1228.90     1352.68     18.95 o 
   2   5   0      436.43      456.97      6.42 o 
   3   5   0      638.60      751.99     10.02 o 
   4   5   0     1271.18     1423.00     18.18 o 
   5   5   0      420.47      392.41      8.75 o 
   6   5   0        3.81        6.45      0.79 o 
   7   5   0      247.84      238.23      4.23 o 
   8   5   0        2.20        4.20      1.17 o 
   9   5   0      482.54      462.58      9.03 o 
  10   5   0       34.10       31.93      2.40 o 
  11   5   0      223.74      173.68      4.85 o 
  12   5   0       68.75       63.19      3.30 o 
  13   5   0       76.44       66.78      3.10 o 
  14   5   0        0.00       -0.48      1.40 o 
  15   5   0        0.00       -2.95      1.54 o 
   0   6   0      346.38      532.72      9.17 o 
   1   6   0      481.54      494.89      5.74 o 
   2   6   0       26.20       39.81      1.27 o 
   3   6   0        6.41        6.15      0.69 o 
   4   6   0        1.43        3.00      0.64 o 
   5   6   0      117.88      124.42      2.31 o 
   6   6   0      424.50      436.05      6.59 o 
   7   6   0       19.91       19.64      1.57 o 
   8   6   0      382.69      371.71      8.89 o 
   9   6   0       10.00        8.58      1.81 o 
  10   6   0       76.57       66.96      3.75 o 
  11   6   0      227.40      202.28      7.61 o 
  12   6   0       42.82       35.52      4.89 o 
  13   6   0        0.25        1.23      1.46 o 
  14   6   0       33.01       39.36      3.02 o 
  15   6   0      128.12      120.82      4.78 o 
   1   7   0      147.82      160.10      2.92 o 
   2   7   0      177.68      168.21      3.17 o 
   3   7   0       59.67       77.99      2.01 o 
   4   7   0      564.79      496.42      7.40 o 
   5   7   0       18.73        9.95      1.17 o 
   6   7   0      212.60      206.70      5.23 o 
   7   7   0        2.06        5.53      1.42 o 
   8   7   0       94.20      104.07      4.17 o 
   9   7   0      128.60      115.59      4.53 o 
  10   7   0        7.75        5.08      1.80 o 
  11   7   0       10.90       12.80      2.28 o 
  12   7   0       22.68       23.32      2.73 o 
  13   7   0       76.15       72.47      4.97 o 
  14   7   0       63.22       67.26      3.86 o 
   0   8   0       58.71       59.32      3.05 o 
   1   8   0       35.54       29.11      2.25 o 
   2   8   0       60.96       59.30      2.35 o 
   3   8   0      275.81      292.29      6.17 o 
   4   8   0      424.19      412.05      7.20 o 
   5   8   0      282.60      283.41      5.53 o 
   6   8   0      493.39      474.74      9.14 o 
   7   8   0      163.40      153.49      5.59 o 
   8   8   0       22.81       24.54      2.53 o 
   9   8   0        2.18        3.82      1.65 o 
  10   8   0       26.02       26.38      2.75 o 
  11   8   0        0.08       -1.56      1.62 o 
  12   8   0       29.03       18.34      2.70 o 
  13   8   0      122.05      131.31      5.65 o 
   1   9   0        3.99        2.87      1.34 o 
   2   9   0        7.24        5.05      1.45 o 
   3   9   0      431.70      402.35      9.20 o 
   4   9   0      301.29      298.89      7.47 o 
   5   9   0      971.60      995.83     19.32 o 
   6   9   0       11.41       15.83      3.44 o 
   7   9   0       19.05       15.94      2.10 o 
   8   9   0       46.32       29.89      3.56 o 
   9   9   0        1.44        0.25      1.73 o 
  10   9   0       23.21       21.81      4.40 o 
  11   9   0       45.60       36.43      3.49 o 
   0  10   0      651.22      705.27     24.57 o 
   1  10   0      138.83      123.22     11.23 o 
   2  10   0       97.55      100.77      4.11 o 
   3  10   0        7.46        3.28      1.60 o 
   4  10   0        0.65        1.54      1.50 o 
   5  10   0      372.57      321.94      8.13 o 
   6  10   0       13.95        8.37      1.86 o 
   7  10   0      174.11      161.11      5.39 o 
   8  10   0      108.76      119.98     13.07 o 
   9  10   0       17.59       25.15      3.58 o 
  10  10   0       23.66       33.06      4.21 o 
   1  11   0      364.59      388.79     11.14 o 
   2  11   0        4.66        4.80      2.11 o 
   3  11   0        6.98        2.78      1.90 o 
   4  11   0        0.14       -0.09      2.14 o 
   5  11   0       12.78        9.15      2.96 o 
   6  11   0       82.76       78.74      4.03 o 
   7  11   0        0.52        1.04      4.03 o 
   0  12   0        2.98       12.30      3.54 o 
   1  12   0       78.28       90.76     10.75 o 
   2  12   0        8.99       14.25      2.96 o 
   3  12   0        2.21        1.66      1.93 o 
 -17   1   1       38.85       40.89      2.55 o 
 -16   1   1      148.61      146.17      4.01 o 
 -15   1   1      360.37      370.91      6.78 o 
 -14   1   1        8.01        7.56      1.42 o 
 -13   1   1      369.56      361.32      6.31 o 
 -12   1   1      227.18      245.77      4.69 o 
 -11   1   1      435.98      431.28      6.85 o 
 -10   1   1      308.90      347.27      5.65 o 
  -9   1   1     1718.79     1848.68     23.84 o 
  -8   1   1       91.16       79.90      2.58 o 
  -7   1   1     3137.15     3217.00     50.86 o 
  -6   1   1      734.75      717.01    115.08 o 
  -5   1   1        1.66        3.42      1.38 o 
  -4   1   1     2115.46     2297.37     72.51 o 
  -3   1   1     1339.53     1557.30     47.61 o 
  -2   1   1    15621.08    16340.59    511.50 o 
  -1   1   1      203.48      192.12      6.94 o 
   0   1   1     1169.61     1396.67     44.19 o 
   1   1   1     1654.63     1851.82     33.67 o 
   2   1   1     1739.27     1735.51     38.85 o 
   3   1   1      527.83      526.35     12.65 o 
   4   1   1        0.19        1.81      1.37 o 
   5   1   1       16.74       11.45      1.53 o 
   6   1   1      256.22      212.43      3.89 o 
   7   1   1       21.09       44.31      1.65 o 
   8   1   1      453.61      475.08      7.63 o 
   9   1   1       86.31       81.91      2.41 o 
  10   1   1      267.38      227.07      8.09 o 
  11   1   1       75.39       67.48      2.41 o 
  12   1   1       17.16       20.69      1.54 o 
  13   1   1      118.56      125.27      3.41 o 
  14   1   1       26.48       27.72      1.95 o 
  15   1   1      166.49      185.85      4.52 o 
  16   1   1        3.95        1.01      1.38 o 
 -17   2   1       44.48       51.19      2.83 o 
 -16   2   1        0.00        1.98      1.63 o 
 -15   2   1       67.71       70.95      3.20 o 
 -14   2   1      240.23      240.22      4.96 o 
 -13   2   1      203.56      184.90      4.09 o 
 -12   2   1       74.51       79.22      2.53 o 
 -11   2   1       74.67       64.27      2.71 o 
 -10   2   1        7.60        1.44      0.68 o 
  -9   2   1      311.51      299.90     10.29 o 
  -8   2   1      427.30      436.49      7.20 o 
  -7   2   1       44.66       64.32      2.17 o 
  -5   2   1     2333.13     2440.60     54.85 o 
  -4   2   1     2474.09     2592.78     57.92 o 
  -3   2   1     8714.58     9495.57    209.49 o 
  -2   2   1    31621.52    32775.81   1022.90 o 
  -1   2   1      507.72      504.12     16.80 o 
   0   2   1      239.58      366.20     12.64 o 
   1   2   1      604.91      776.35     14.50 o 
   2   2   1     2063.33     2273.23     50.73 o 
   3   2   1      134.69       92.85      3.20 o 
   4   2   1       39.61       64.35      2.76 o 
   5   2   1     6103.85     6796.94    103.38 o 
   6   2   1        0.59        0.71      0.71 o 
   7   2   1      890.32      857.93     11.60 o 
   8   2   1       92.31       98.56      2.40 o 
   9   2   1        1.57        3.53      0.79 o 
  10   2   1      531.54      545.61      8.27 o 
  11   2   1      209.89      217.85      4.35 o 
  12   2   1      386.06      371.70      6.42 o 
  13   2   1       18.32       21.71      1.74 o 
  14   2   1       10.86        7.14      1.43 o 
  15   2   1      162.10      180.97      4.92 o 
  16   2   1       65.82       65.63      3.81 o 
 -17   3   1        8.54        6.82      1.83 o 
 -16   3   1        7.70        4.91      1.48 o 
 -15   3   1        1.82        0.64      1.18 o 
 -14   3   1      371.15      365.51      6.62 o 
 -13   3   1       26.42       22.67      1.70 o 
 -12   3   1       78.51       78.75      2.87 o 
 -11   3   1        0.23        1.04      0.94 o 
 -10   3   1       34.87       52.46      2.24 o 
  -9   3   1      544.12      548.41      9.95 o 
  -8   3   1      214.27      244.51      5.15 o 
  -7   3   1      863.97      965.72     14.30 o 
  -6   3   1      578.26      719.27     22.43 o 
  -5   3   1      388.14      406.96      8.50 o 
  -4   3   1     1090.44     1176.65     26.94 o 
  -3   3   1     4726.74     5137.53    113.63 o 
  -2   3   1       93.05      144.15      6.08 o 
  -1   3   1     1430.69     1490.72     47.76 o 
   0   3   1       66.31       50.25      1.83 o 
   1   3   1     1830.09     2083.34     38.08 o 
   2   3   1        8.50       11.79      0.90 o 
   3   3   1        0.13        1.19      0.63 o 
   4   3   1      136.25      142.30      7.16 o 
   5   3   1     1949.51     2225.54     33.94 o 
   6   3   1       48.88       51.75      2.01 o 
   7   3   1       22.64       26.41      1.69 o 
   8   3   1       35.51       47.22      1.77 o 
   9   3   1        6.52        5.61      0.84 o 
  10   3   1       80.51       67.46      2.33 o 
  11   3   1       42.29       36.97      1.93 o 
  12   3   1       68.50       61.20      2.78 o 
  13   3   1       16.05       16.55      1.92 o 
  14   3   1        5.40        4.86      1.52 o 
  15   3   1      251.06      257.85      6.08 o 
  16   3   1      250.26      268.66      6.44 o 
 -16   4   1        3.41        1.86      1.70 o 
 -15   4   1       12.72       11.92      2.11 o 
 -14   4   1        9.61       11.37      1.68 o 
 -13   4   1      578.31      517.53      8.42 o 
 -12   4   1        0.17        1.24      1.11 o 
 -11   4   1       45.55       41.61      2.19 o 
 -10   4   1        0.37        1.99      0.94 o 
  -9   4   1       15.57       13.40      1.80 o 
  -8   4   1       37.28       37.40      1.79 o 
  -7   4   1        9.55       11.55      1.05 o 
  -6   4   1        9.51        9.15      0.92 o 
  -5   4   1       33.57       26.58      1.26 o 
  -4   4   1      631.83      613.89     10.30 o 
  -3   4   1     1787.42     2017.19     31.38 o 
  -2   4   1     1918.64     1897.28    233.40 o 
  -1   4   1      173.53      219.31      5.77 o 
   0   4   1       22.73       42.06      1.55 o 
   1   4   1      480.08      551.75      9.15 o 
   2   4   1     2072.00     2540.91     31.85 o 
   3   4   1       34.20       38.90      1.37 o 
   4   4   1     1555.82     1739.86     23.85 o 
   5   4   1        3.69        7.91      0.78 o 
   6   4   1      441.26      513.18      7.37 o 
   7   4   1        0.89        1.57      0.75 o 
   8   4   1        3.08        4.06      0.90 o 
   9   4   1       13.37       17.13      1.67 o 
  10   4   1      245.16      229.86      8.44 o 
  11   4   1      144.71      125.80      3.58 o 
  12   4   1      155.81      143.80      5.07 o 
  13   4   1      142.52      148.46      4.23 o 
  14   4   1      510.19      503.67      9.38 o 
  15   4   1       66.83       75.80      3.56 o 
  16   4   1        0.00        0.27      1.64 o 
 -16   5   1        3.55        4.52      2.22 o 
 -15   5   1       26.23       18.39      2.65 o 
 -14   5   1       36.21       32.40      5.78 o 
 -13   5   1       39.78       39.68      3.27 o 
 -12   5   1       25.04       20.76      2.11 o 
 -11   5   1       76.57       64.20      2.75 o 
 -10   5   1       32.64       37.12      2.05 o 
  -9   5   1       18.41       13.83      1.89 o 
  -8   5   1       67.24       85.53      2.71 o 
  -7   5   1        3.40        6.87      2.00 o 
  -6   5   1      542.51      498.74      8.07 o 
  -5   5   1     1205.42     1392.09     16.83 o 
  -4   5   1       34.55       57.88      1.80 o 
  -3   5   1       28.29       38.64      1.61 o 
  -2   5   1      103.33      103.87      1.78 o 
  -1   5   1        2.78        3.84      0.54 o 
   0   5   1       15.58       23.95      1.30 o 
   1   5   1       65.66       65.04      1.47 o 
   2   5   1       73.16       76.20      1.63 o 
   3   5   1        2.11       10.37      0.85 o 
   4   5   1     1026.18     1143.63     16.23 o 
   5   5   1        4.56        8.39      0.85 o 
   6   5   1      630.95      651.42      9.16 o 
   7   5   1      176.19      190.41      3.97 o 
   8   5   1      164.10      182.20      5.05 o 
   9   5   1      803.35      699.91     12.75 o 
  10   5   1      223.88      210.18      5.41 o 
  11   5   1       32.74       35.76      2.32 o 
  12   5   1      143.70      136.08      3.96 o 
  13   5   1        1.85        1.16      1.37 o 
  14   5   1        8.33        3.68      1.56 o 
  15   5   1       91.87      103.05      4.05 o 
 -15   6   1       94.15       88.73      5.12 o 
 -14   6   1        4.99        2.92      1.96 o 
 -13   6   1       11.89       13.42      2.23 o 
 -12   6   1       15.81       11.51      2.20 o 
 -11   6   1       97.34       92.98      4.86 o 
 -10   6   1       27.43       22.93      2.39 o 
  -9   6   1      198.44      218.07      7.66 o 
  -8   6   1      194.42      208.02      5.10 o 
  -7   6   1      170.84      173.59      3.87 o 
  -6   6   1       18.06       18.07      1.36 o 
  -5   6   1      485.51      481.71      7.21 o 
  -4   6   1      258.28      291.31      4.80 o 
  -3   6   1        2.57        3.89      0.69 o 
  -2   6   1       38.68       44.43      1.34 o 
  -1   6   1      300.39      360.11      4.98 o 
   0   6   1      467.61      585.09      7.53 o 
   1   6   1      551.24      634.99      8.09 o 
   2   6   1      434.77      419.21      5.71 o 
   3   6   1       44.79       44.23      1.64 o 
   4   6   1      286.96      320.86      5.09 o 
   5   6   1      195.72      179.13      3.40 o 
   6   6   1      174.93      171.64      4.97 o 
   7   6   1       82.47       74.76      2.27 o 
   8   6   1        1.24        3.74      1.26 o 
   9   6   1        4.83        7.98      1.82 o 
  10   6   1      492.77      466.65      9.51 o 
  11   6   1      203.34      175.69      5.90 o 
  12   6   1        8.02        7.52      1.70 o 
  13   6   1        1.13        1.79      1.90 o 
  14   6   1       12.15       17.59      3.61 o 
 -14   7   1       82.46       77.44      4.81 o 
 -13   7   1        3.00        0.65      1.79 o 
 -12   7   1       10.56       10.20      2.16 o 
 -11   7   1       17.02       22.51      2.58 o 
 -10   7   1      105.29       95.40      4.31 o 
  -9   7   1      231.65      226.70      6.62 o 
  -8   7   1        2.48        2.00      1.39 o 
  -7   7   1       56.66       56.50      3.27 o 
  -6   7   1        1.34        1.66      0.91 o 
  -5   7   1      172.44      164.24      3.10 o 
  -4   7   1       17.03       18.84      1.58 o 
  -3   7   1      541.46      505.17      9.29 o 
  -2   7   1        8.11       12.28      1.07 o 
  -1   7   1       31.71       44.79      1.72 o 
   0   7   1       17.02       15.40      1.21 o 
   1   7   1      134.61      122.22      2.29 o 
   2   7   1      486.82      490.05      6.67 o 
   3   7   1      536.63      577.25      8.33 o 
   4   7   1       38.47       42.04      2.13 o 
   5   7   1       46.31       36.49      1.89 o 
   6   7   1       99.13       92.36      2.77 o 
   7   7   1      281.51      278.30      6.13 o 
   8   7   1      304.14      289.81      7.67 o 
   9   7   1      146.25      117.80      4.63 o 
  10   7   1       44.17       36.70      3.00 o 
  11   7   1      560.08      560.89     13.42 o 
  12   7   1       44.40       42.97      3.44 o 
  13   7   1      209.43      225.51      6.33 o 
 -13   8   1       83.16       76.06      5.55 o 
 -12   8   1       14.92       11.01      2.38 o 
 -11   8   1       18.36       18.81      2.56 o 
 -10   8   1       86.06       81.63      4.69 o 
  -9   8   1       92.25       93.85      4.40 o 
  -8   8   1      125.80      121.22      7.97 o 
  -7   8   1        3.44        6.41      1.81 o 
  -6   8   1      110.62      125.92      3.41 o 
  -5   8   1      233.70      225.04      4.71 o 
  -4   8   1      420.28      397.62      6.95 o 
  -3   8   1      121.50      137.64      3.11 o 
  -2   8   1      114.40      120.41      2.89 o 
  -1   8   1      144.92      134.25      3.33 o 
   0   8   1       85.84       83.55      2.88 o 
   1   8   1      130.93      133.17      3.76 o 
   2   8   1       88.11      108.98      3.42 o 
   3   8   1       18.38       31.64      2.90 o 
   4   8   1      200.81      198.37      4.90 o 
   5   8   1       29.69       36.18      2.20 o 
   6   8   1       79.50       67.46      2.90 o 
   7   8   1       13.09        6.75      1.44 o 
   8   8   1       18.35       16.44      1.78 o 
   9   8   1       14.94        7.34      1.91 o 
  10   8   1        0.00        2.28      1.68 o 
  11   8   1       56.53       50.56      3.75 o 
  12   8   1      190.23      190.99      6.73 o 
 -12   9   1        0.07       -0.88      1.91 o 
 -11   9   1       55.39       53.08      3.95 o 
 -10   9   1        1.12        1.09      1.83 o 
  -9   9   1       40.94       44.58      3.47 o 
  -8   9   1        1.47       -0.06      1.76 o 
  -7   9   1       23.62       28.44      2.76 o 
  -6   9   1       41.19       53.49      2.77 o 
  -5   9   1       21.59       20.77      1.91 o 
  -4   9   1      228.06      212.67      7.46 o 
  -3   9   1      125.71      135.36      3.98 o 
  -2   9   1      274.22      284.90      6.16 o 
  -1   9   1       30.63       24.90      1.91 o 
   0   9   1       69.58       59.41      2.74 o 
   1   9   1       83.30       85.90      5.75 o 
   2   9   1        3.91       10.30      1.50 o 
   3   9   1       13.96       12.93      1.88 o 
   4   9   1      149.29      156.60      5.05 o 
   5   9   1        2.70        8.01      1.76 o 
   6   9   1       58.82       52.80      3.21 o 
   7   9   1       13.80       12.38      2.01 o 
   8   9   1        5.67        3.43      1.63 o 
   9   9   1        8.44       15.13      2.97 o 
  10   9   1       14.34       14.98      3.09 o 
  11   9   1       58.63       64.02     15.95 o 
 -10  10   1      197.30      192.44      8.33 o 
  -9  10   1       14.55       20.81      3.45 o 
  -8  10   1        5.14        0.06      5.65 o 
  -7  10   1       12.05       11.85      2.82 o 
  -6  10   1        3.32        3.67      1.86 o 
  -5  10   1        1.59        2.22      1.48 o 
  -4  10   1      225.07      215.01      6.13 o 
  -3  10   1       43.58       45.81      3.94 o 
  -2  10   1        2.83        6.07      1.91 o 
  -1  10   1      413.95      469.41     12.53 o 
   0  10   1        0.69       -1.16      1.44 o 
   1  10   1        7.38        9.67      1.86 o 
   2  10   1       69.87       62.93      3.53 o 
   3  10   1      172.96      169.18      6.81 o 
   4  10   1        6.64       12.70      1.98 o 
   5  10   1        9.63        6.99      3.26 o 
   6  10   1      107.17      104.23      4.42 o 
   7  10   1      142.57      147.12      5.24 o 
   8  10   1       57.09       63.48      5.07 o 
   9  10   1        0.50        1.61      2.25 o 
  -7  11   1      163.43      150.87      7.07 o 
  -6  11   1       10.32        0.40      2.25 o 
  -5  11   1       19.10       15.21      2.46 o 
  -4  11   1       82.23       82.94     12.14 o 
  -3  11   1       53.68       52.53      3.87 o 
  -2  11   1       22.40       22.73      4.76 o 
  -1  11   1       51.00       54.89      4.00 o 
   0  11   1       67.29       74.37      4.39 o 
   1  11   1       11.30        4.83      1.97 o 
   2  11   1        3.41        7.11      1.84 o 
   3  11   1       17.50       18.76      2.37 o 
   4  11   1       78.52       76.33      4.12 o 
   5  11   1        0.07       -1.39      1.52 o 
   6  11   1        0.94       -1.13      2.99 o 
   7  11   1       65.94       67.88      3.99 o 
  -3  12   1      162.17      170.04      9.80 o 
  -2  12   1       99.08       84.17      4.92 o 
  -1  12   1      473.20      474.37     13.04 o 
   0  12   1      187.93      161.46      6.53 o 
   1  12   1       40.36       47.59      3.95 o 
   2  12   1       37.42       29.39      3.28 o 
 -18   0   2      191.29      190.98      8.97 o 
 -17   0   2       15.97       15.54      3.79 o 
 -16   0   2      278.19      266.21     10.11 o 
 -15   0   2      118.96      116.30      7.52 o 
 -14   0   2       43.17       42.85      3.90 o 
 -13   0   2       31.26       32.17      3.32 o 
 -12   0   2       10.12       10.95      1.66 o 
 -11   0   2       45.95       61.98      2.99 o 
 -10   0   2       24.84       25.50      2.45 o 
  -9   0   2       83.72      112.09      4.45 o 
  -8   0   2        0.17        8.66      1.43 o 
  -7   0   2      151.56      215.46      6.43 o 
  -6   0   2       22.31       48.75      6.96 o 
  -5   0   2     1151.85     1374.77     44.36 o 
  -4   0   2    18895.70    18743.75    586.46 o 
  -3   0   2     5304.71     5323.32    166.44 o 
  -2   0   2     3317.08     3424.42    107.31 o 
  -1   0   2      927.20      934.65     30.21 o 
   0   0   2        2.27       -1.50      0.75 o 
   1   0   2     1313.21     1245.82     39.90 o 
   2   0   2    11534.12    11965.41    373.97 o 
   4   0   2     5999.42       -0.84      0.42 o 
   5   0   2        1.27       -0.39      0.90 o 
   6   0   2     1608.26     1758.27     31.81 o 
   7   0   2     5384.08     5402.52     94.89 o 
   8   0   2        0.20        0.24      0.76 o 
   9   0   2      367.03      386.30      7.49 o 
  10   0   2       29.67       27.31      2.28 o 
  11   0   2       57.74       63.03      3.44 o 
  12   0   2      253.17      251.47      7.06 o 
  13   0   2       79.49       96.28      5.14 o 
  14   0   2      326.83      357.51      9.37 o 
  15   0   2      725.79      762.19     23.13 o 
  16   0   2      344.58      388.21     10.48 o 
 -18   1   2       94.72       98.13      4.84 o 
 -17   1   2       40.83       43.12      3.28 o 
 -16   1   2        4.14        1.30      1.60 o 
 -15   1   2      131.23      131.18      5.01 o 
 -14   1   2      181.70      179.16      4.57 o 
 -13   1   2        9.08        9.58      1.41 o 
 -12   1   2      381.99      361.86      6.80 o 
 -11   1   2      154.59      168.93      3.49 o 
 -10   1   2       40.65       48.38      2.08 o 
  -9   1   2      347.84      308.56      6.35 o 
  -8   1   2        1.20        1.09      0.83 o 
  -7   1   2      529.92      559.55      9.89 o 
  -6   1   2      642.44      679.00     16.40 o 
  -4   1   2    26733.80    28445.92    887.64 o 
  -2   1   2     1286.96     1313.54     41.49 o 
  -1   1   2     4243.61     4417.94     79.62 o 
   0   1   2     1042.32     1048.68     31.46 o 
   1   1   2      655.91      717.33     13.59 o 
   2   1   2       48.17       33.24      1.78 o 
   3   1   2      160.69      115.04     19.88 o 
   4   1   2      380.34      370.48     18.91 o 
   5   1   2        0.00        0.02      0.63 o 
   6   1   2      716.21      813.76     10.87 o 
   7   1   2       54.00       46.16      1.48 o 
   8   1   2       38.66       35.02      1.51 o 
   9   1   2       13.45       10.36      1.02 o 
  10   1   2       54.32       52.30      2.45 o 
  11   1   2      316.29      304.73      5.49 o 
  12   1   2      147.40      158.19      5.64 o 
  13   1   2      303.26      304.47      5.82 o 
  14   1   2       66.07       63.08      2.83 o 
  15   1   2       21.39       19.19      2.20 o 
  16   1   2        0.01       -2.28      1.36 o 
 -17   2   2        0.76        0.77      1.51 o 
 -16   2   2        9.94        5.12      1.56 o 
 -15   2   2      185.53      172.72      4.69 o 
 -14   2   2      118.24      116.69      3.64 o 
 -13   2   2       12.45       10.03      1.38 o 
 -12   2   2       16.87       24.51      1.97 o 
 -11   2   2       16.87       20.66      2.05 o 
 -10   2   2        0.95        1.44      0.68 o 
  -9   2   2      478.50      496.68     13.04 o 
  -8   2   2        0.28       -0.16      0.55 o 
  -7   2   2      515.55      488.19     16.71 o 
  -6   2   2     1192.55     1228.63     20.08 o 
  -5   2   2        3.21        7.80      1.06 o 
  -4   2   2     4823.80     5276.30    116.81 o 
  -3   2   2      821.90      799.46     18.39 o 
  -2   2   2     3358.48     3410.79    107.50 o 
  -1   2   2     2822.60     2864.10     90.55 o 
   0   2   2      223.91      230.48     10.22 o 
   1   2   2     3677.20     3744.12     67.91 o 
   2   2   2      590.38      641.18     12.44 o 
   3   2   2       18.47       18.89      2.36 o 
   4   2   2      133.59      149.30      2.99 o 
   5   2   2      142.02      157.06      2.97 o 
   6   2   2      109.16       93.53      2.16 o 
   7   2   2      326.04      365.57      5.64 o 
   8   2   2      390.52      365.32      5.33 o 
   9   2   2        0.96        1.62      0.72 o 
  10   2   2      175.87      184.07      4.03 o 
  11   2   2       12.57       11.27      1.29 o 
  12   2   2      465.32      485.91      7.97 o 
  13   2   2       35.75       39.00      2.46 o 
  14   2   2       33.76       37.67      2.50 o 
  15   2   2      118.23      121.22      4.06 o 
  16   2   2        3.63        2.06      1.64 o 
 -17   3   2      313.78      323.96      7.32 o 
 -16   3   2      107.69      108.45      3.95 o 
 -15   3   2       19.47       22.31      2.05 o 
 -14   3   2       40.20       41.44      2.45 o 
 -13   3   2       57.23       55.10      2.66 o 
 -12   3   2      111.99      104.19      3.19 o 
 -11   3   2      299.02      286.17      5.68 o 
 -10   3   2        1.24        0.67      0.95 o 
  -9   3   2      362.02      390.08      7.48 o 
  -8   3   2     1019.91     1042.24     15.48 o 
  -7   3   2       71.94      132.56      3.93 o 
  -6   3   2        5.43       12.55      1.29 o 
  -5   3   2     4149.38     4690.61     71.82 o 
  -4   3   2     1694.78     1739.68     31.09 o 
  -3   3   2      137.75      153.21      6.85 o 
  -2   3   2      209.57      253.62      9.83 o 
  -1   3   2      553.75      629.71     21.55 o 
   0   3   2     1642.30     1613.04     36.35 o 
   1   3   2      489.60      581.67     11.37 o 
   3   3   2      306.26      361.64      8.84 o 
   4   3   2      547.19      579.40      9.57 o 
   5   3   2        5.88        3.86      0.64 o 
   6   3   2      324.03      362.41      5.51 o 
   7   3   2        4.82        3.21      1.03 o 
   8   3   2      147.82      110.55      2.44 o 
   9   3   2       18.87       15.02      1.37 o 
  10   3   2      236.84      220.95      4.83 o 
  11   3   2        1.99        1.74      1.15 o 
  12   3   2      690.40      672.11     11.32 o 
  13   3   2      305.97      325.36      6.76 o 
  14   3   2        3.44        6.91      1.59 o 
  15   3   2       30.10       26.87      2.40 o 
  16   3   2        7.98        9.41      2.30 o 
 -17   4   2       27.45       24.20      3.14 o 
 -16   4   2        3.98        2.57      1.94 o 
 -15   4   2       61.89       62.31      3.16 o 
 -14   4   2       14.60       12.40      1.70 o 
 -13   4   2        5.43        5.27      1.34 o 
 -12   4   2        0.07       -0.03      1.03 o 
 -11   4   2        0.00        0.04      0.92 o 
 -10   4   2       31.93       44.23      3.49 o 
  -9   4   2       80.29       73.45      2.39 o 
  -8   4   2        0.01       -0.53      0.69 o 
  -7   4   2      432.51      443.15      8.25 o 
  -6   4   2       10.80       23.12      1.23 o 
  -5   4   2     3500.87     3861.21     53.38 o 
  -4   4   2     2460.28     2675.19     37.15 o 
  -3   4   2      550.19      614.67     10.81 o 
  -2   4   2       15.82       11.22      0.94 o 
  -1   4   2     1024.48     1029.64     14.58 o 
   0   4   2     1993.93     2390.44     32.64 o 
   1   4   2      790.89      954.46     13.55 o 
   2   4   2       69.65      123.24      2.89 o 
   3   4   2      274.27      316.65      4.73 o 
   4   4   2       52.21       53.16      1.56 o 
   5   4   2      112.95      116.48      2.62 o 
   6   4   2      709.11      712.19     10.69 o 
   7   4   2        7.79       13.77      1.19 o 
   8   4   2      372.34      387.99      6.22 o 
   9   4   2      244.92      230.94      4.41 o 
  10   4   2      107.13       98.63      3.15 o 
  11   4   2       77.46       77.51      3.07 o 
  12   4   2      268.14      290.32      6.22 o 
  13   4   2      142.21      160.68      4.54 o 
  14   4   2       17.73       20.72      2.15 o 
  15   4   2      179.24      171.65      4.98 o 
 -16   5   2       14.05       15.80      2.70 o 
 -15   5   2        7.41        7.88      2.19 o 
 -14   5   2        3.19        4.13      1.76 o 
 -13   5   2       73.09       67.97      3.55 o 
 -12   5   2       52.46       60.13      3.13 o 
 -11   5   2      141.94      154.13      4.53 o 
 -10   5   2       14.18       13.51      1.33 o 
  -9   5   2      183.27      182.12      4.56 o 
  -8   5   2        3.26        2.66      0.88 o 
  -7   5   2       11.80       14.34      1.17 o 
  -6   5   2       13.60       18.53      1.08 o 
  -5   5   2     5180.35     5273.54     60.89 o 
  -4   5   2        6.92        0.73      0.51 o 
  -3   5   2      992.04     1183.28     14.19 o 
  -2   5   2      568.03      562.80      7.77 o 
  -1   5   2     1286.86     1466.25     20.23 o 
   0   5   2      673.31      728.63      9.68 o 
   1   5   2       38.24       31.18      1.67 o 
   2   5   2     1074.28     1099.05     14.49 o 
   3   5   2      240.92      295.54      4.61 o 
   4   5   2      150.11      169.44      3.48 o 
   5   5   2      334.03      422.64      6.35 o 
   6   5   2       61.11       55.69      3.18 o 
   7   5   2       51.80       49.37      1.98 o 
   8   5   2     1138.78     1057.44     15.97 o 
   9   5   2       78.22       58.25      2.90 o 
  10   5   2       34.40       42.99      2.35 o 
  11   5   2        4.10        0.65      1.21 o 
  12   5   2      438.53      443.08      8.73 o 
  13   5   2       18.76       18.30      2.03 o 
  14   5   2      186.06      179.35      6.28 o 
  15   5   2       15.12       16.25      2.20 o 
 -15   6   2      156.18      162.53      8.23 o 
 -14   6   2        0.47       -0.19      1.66 o 
 -13   6   2      163.07      142.56      5.51 o 
 -12   6   2      142.26      120.33      7.07 o 
 -11   6   2       67.37       65.19      3.77 o 
 -10   6   2        4.80        2.58      1.43 o 
  -9   6   2      117.17       97.85      3.87 o 
  -8   6   2      160.88      118.73      4.41 o 
  -7   6   2      153.35      180.32      6.00 o 
  -6   6   2     1379.78     1396.22     18.54 o 
  -5   6   2      257.92      287.72      4.87 o 
  -4   6   2      116.30      151.99      2.78 o 
  -3   6   2      297.72      300.34      4.44 o 
  -2   6   2       10.20       17.94      1.06 o 
  -1   6   2       51.10       56.11      1.85 o 
   0   6   2      515.30      659.49      9.90 o 
   1   6   2      121.64      166.09      3.54 o 
   2   6   2     1398.54     1537.08     20.03 o 
   3   6   2        7.87       13.61      1.10 o 
   4   6   2      343.53      360.35      6.24 o 
   5   6   2       23.36       25.50      1.54 o 
   6   6   2        4.78        4.22      0.90 o 
   7   6   2        5.33        4.07      0.98 o 
   8   6   2       31.58       33.66      1.77 o 
   9   6   2      338.47      317.57      7.08 o 
  10   6   2       91.43       98.57      3.77 o 
  11   6   2       31.13       33.52      2.30 o 
  12   6   2        0.04        3.26      1.54 o 
  13   6   2        1.07        1.90      1.58 o 
  14   6   2       12.08       12.52      2.15 o 
 -14   7   2        0.39        0.45      1.93 o 
 -13   7   2       22.39       19.95      2.71 o 
 -12   7   2      112.84      114.55      4.96 o 
 -11   7   2       71.13       67.36      4.05 o 
 -10   7   2      193.08      206.95      6.41 o 
  -9   7   2      187.44      159.78      5.39 o 
  -8   7   2      335.19      305.65      7.40 o 
  -7   7   2        7.15       13.07      1.30 o 
  -6   7   2      440.08      412.47      6.68 o 
  -5   7   2       11.58       17.38      1.15 o 
  -4   7   2        1.11        1.52      0.70 o 
  -3   7   2        7.30        7.92      0.92 o 
  -2   7   2       17.21       20.67      1.37 o 
  -1   7   2       34.78       35.00      1.53 o 
   0   7   2      430.39      456.00      8.52 o 
   1   7   2        0.28        3.29      0.70 o 
   2   7   2      257.46      263.10      5.02 o 
   3   7   2      263.65      299.42      5.15 o 
   4   7   2      195.53      197.98      5.25 o 
   5   7   2      291.96      282.60      4.89 o 
   6   7   2      234.41      218.99      4.63 o 
   7   7   2      401.56      376.61      6.87 o 
   8   7   2       36.37       36.89      3.84 o 
   9   7   2        8.48       11.79      3.18 o 
  10   7   2       19.64       20.61      2.45 o 
  11   7   2        0.49        1.69      1.48 o 
  12   7   2        6.24        8.90      1.84 o 
  13   7   2        1.38       -0.40      1.61 o 
 -13   8   2       26.71       33.80      3.40 o 
 -12   8   2        8.81       10.48      2.31 o 
 -11   8   2       23.15       15.37      2.40 o 
 -10   8   2        0.47       -1.12      1.51 o 
  -9   8   2       16.14       17.05      2.59 o 
  -8   8   2        0.47       -2.54      1.42 o 
  -7   8   2        0.83        2.32      1.33 o 
  -6   8   2      386.71      361.05      6.82 o 
  -5   8   2      119.96      128.75      3.04 o 
  -4   8   2      588.79      616.44      9.02 o 
  -3   8   2      178.03      196.09      3.84 o 
  -2   8   2       48.45       32.87      1.64 o 
  -1   8   2       22.02       17.85      1.84 o 
   0   8   2     1284.10     1219.21     19.60 o 
   1   8   2     2849.46     2888.14     43.70 o 
   2   8   2      326.20      294.22      6.26 o 
   3   8   2      101.64      116.90      3.56 o 
   4   8   2       62.43       83.22      3.12 o 
   5   8   2        0.53       -0.62      1.08 o 
   6   8   2       23.56       21.03      2.18 o 
   7   8   2      121.41      105.10      3.61 o 
   8   8   2       19.65       16.77      1.82 o 
   9   8   2       83.43       70.67      3.90 o 
  10   8   2       77.84       77.22      4.27 o 
  11   8   2      162.37      173.93      6.21 o 
  12   8   2      125.81      128.56      4.66 o 
 -12   9   2        5.03        9.89      2.43 o 
 -11   9   2        0.86        0.13      2.30 o 
 -10   9   2      244.44      244.03      7.75 o 
  -9   9   2      411.62      371.46     12.28 o 
  -8   9   2       84.56       78.59      7.39 o 
  -7   9   2      296.73      289.46      7.30 o 
  -6   9   2       93.94       91.94      3.68 o 
  -5   9   2      476.14      456.17     12.49 o 
  -4   9   2      272.12      258.85      6.41 o 
  -3   9   2       52.86       60.56      2.69 o 
  -2   9   2       64.50       58.17      2.67 o 
  -1   9   2       29.57       32.55      2.09 o 
   0   9   2       81.90       82.77      3.10 o 
   1   9   2        9.86        6.79      1.34 o 
   2   9   2        0.00       -1.06      1.80 o 
   3   9   2      237.96      216.99      5.34 o 
   4   9   2      375.66      357.32      7.50 o 
   5   9   2      143.56      130.92      5.37 o 
   6   9   2      149.55      146.45      6.25 o 
   7   9   2      198.48      174.28      5.68 o 
   8   9   2        1.34       -0.83      1.46 o 
   9   9   2        1.25        3.54      2.19 o 
  10   9   2        7.18        6.04      2.59 o 
 -10  10   2        2.62        4.71      2.64 o 
  -9  10   2       11.92       13.37      2.96 o 
  -8  10   2       48.73       52.64      6.85 o 
  -7  10   2      105.52      107.63      4.72 o 
  -6  10   2       33.78       38.24      3.19 o 
  -5  10   2       68.66       73.96      3.53 o 
  -4  10   2       12.99        9.98      1.84 o 
  -3  10   2      803.52      782.84     15.53 o 
  -2  10   2       44.05       30.65      2.56 o 
  -1  10   2      291.94      297.62      6.61 o 
   0  10   2       67.41       61.71      3.02 o 
   1  10   2      262.24      252.55      6.51 o 
   2  10   2      252.60      260.05      7.04 o 
   3  10   2       38.52       32.77      2.78 o 
   4  10   2        3.25        2.87      1.57 o 
   5  10   2        1.32        1.77      1.57 o 
   6  10   2       30.36       31.59      2.78 o 
   7  10   2       14.09       18.11      2.49 o 
   8  10   2        7.29        5.17      1.87 o 
   9  10   2       13.75       12.01      2.91 o 
  -8  11   2        0.80       -3.81      2.14 o 
  -7  11   2       78.62       77.78      7.59 o 
  -6  11   2        3.29        6.22      3.64 o 
  -5  11   2       93.06       84.44      7.86 o 
  -4  11   2       55.73       53.64      3.68 o 
  -3  11   2      151.35      140.36      5.61 o 
  -2  11   2      149.30      172.56      6.36 o 
  -1  11   2       20.84       17.07      2.56 o 
   0  11   2        1.36        0.67      1.62 o 
   1  11   2       11.23       11.75      2.05 o 
   2  11   2       69.97       75.97      3.91 o 
   3  11   2        4.74        3.07      1.71 o 
   4  11   2       23.66       25.47      3.65 o 
   5  11   2      167.15      161.74      7.75 o 
   6  11   2        0.45       -0.98      1.62 o 
  -3  12   2       94.31      105.93      4.92 o 
  -2  12   2      175.64      175.71      6.50 o 
  -1  12   2       23.53       24.83      2.93 o 
   0  12   2       10.41       10.56      2.34 o 
   1  12   2        0.83        2.13      1.90 o 
 -18   1   3      457.80      486.16     11.21 o 
 -17   1   3        5.61        4.44      1.83 o 
 -16   1   3       22.54       24.82      2.45 o 
 -15   1   3       84.20       84.16      4.12 o 
 -14   1   3       73.30       69.40      3.38 o 
 -13   1   3      343.11      327.53      7.44 o 
 -12   1   3        0.70       -0.02      1.01 o 
 -11   1   3      352.24      357.32      7.49 o 
 -10   1   3      390.43      428.66      8.42 o 
  -9   1   3     1387.98     1435.85     23.82 o 
  -8   1   3      162.81      126.57      8.56 o 
  -7   1   3     3041.59     3149.25     57.67 o 
  -6   1   3       26.84       24.21      2.01 o 
  -5   1   3     2838.75     2883.90     91.09 o 
  -4   1   3      937.15      937.81     30.56 o 
  -3   1   3     4612.63     4583.50    143.49 o 
  -2   1   3     3068.67     2962.15     93.15 o 
  -1   1   3      213.49      236.33      6.04 o 
   0   1   3      156.48       78.03      4.12 o 
   1   1   3      197.84      219.22      5.97 o 
   3   1   3      201.23      161.84     13.49 o 
   4   1   3      805.44      779.83     12.84 o 
   5   1   3      436.50      460.10     10.12 o 
   6   1   3        0.53        1.24      0.61 o 
   7   1   3        1.76        2.25      0.93 o 
   8   1   3        5.01        7.42      0.90 o 
   9   1   3      460.61      423.07      6.19 o 
  10   1   3     1728.67     1728.35     21.04 o 
  11   1   3      235.42      239.61      4.76 o 
  12   1   3      498.53      534.71      8.63 o 
  13   1   3        1.81        2.88      1.26 o 
  14   1   3       90.26      101.07      3.64 o 
  15   1   3        4.24        5.88      1.70 o 
 -18   2   3        6.44        5.13      2.41 o 
 -17   2   3       47.80       52.58      3.51 o 
 -16   2   3        1.95        2.03      1.61 o 
 -15   2   3        2.33        2.31      1.49 o 
 -14   2   3        0.02       -0.73      1.21 o 
 -13   2   3       35.91       36.50      2.49 o 
 -12   2   3       45.18       44.13      2.55 o 
 -11   2   3       35.96       43.06      2.39 o 
  -9   2   3      309.35      280.90      8.25 o 
  -8   2   3      595.85      463.04     22.20 o 
  -7   2   3      321.44      269.86     14.51 o 
  -6   2   3      272.82      300.28      6.63 o 
  -5   2   3       63.53       65.46      2.16 o 
  -4   2   3        6.24        6.73      1.50 o 
  -3   2   3      349.55      391.00     13.62 o 
  -2   2   3      411.82      389.68      7.71 o 
  -1   2   3      124.71      147.03      4.21 o 
   0   2   3      119.98      138.81      3.44 o 
   1   2   3     9112.52     9530.61    210.32 o 
   2   2   3      132.30      108.99      3.81 o 
   3   2   3     1599.33     1853.75     23.09 o 
   4   2   3       14.63        8.59      0.84 o 
   5   2   3     1072.93     1113.68     16.00 o 
   6   2   3     1349.74     1358.46     16.15 o 
   7   2   3      424.19      393.13      6.15 o 
   8   2   3      182.08      172.56      3.82 o 
   9   2   3      114.96      133.82      2.85 o 
  10   2   3        0.12        2.73      0.90 o 
  11   2   3      776.96      797.87     12.85 o 
  12   2   3      384.93      397.27      7.62 o 
  13   2   3      391.18      377.96      7.51 o 
  14   2   3        4.42        0.94      1.43 o 
  15   2   3        2.87        5.61      2.09 o 
 -17   3   3       32.73       33.61      3.51 o 
 -16   3   3        4.14        1.32      2.03 o 
 -15   3   3       39.33       43.48      3.03 o 
 -14   3   3        0.42       -0.61      1.19 o 
 -13   3   3      134.82      139.70      4.37 o 
 -12   3   3      311.44      322.08      8.47 o 
 -11   3   3      159.94      168.72      4.52 o 
 -10   3   3      733.71      699.04     13.72 o 
  -9   3   3      537.82      504.66     10.91 o 
  -8   3   3      377.36      367.80      7.22 o 
  -7   3   3       29.37       43.09      2.36 o 
  -6   3   3     2789.42     3072.81     42.67 o 
  -5   3   3       27.23       17.14      1.30 o 
  -4   3   3        5.67       10.22      0.88 o 
  -3   3   3       39.89       36.83      1.79 o 
  -1   3   3       17.59       16.17      1.78 o 
   0   3   3      207.20      194.11      5.42 o 
   1   3   3       70.69       38.56      2.97 o 
   2   3   3     1129.51     1229.06     15.83 o 
   3   3   3      299.31      363.95      5.82 o 
   4   3   3       47.39       71.55      1.77 o 
   5   3   3      104.07      106.72      2.35 o 
   6   3   3     1483.77     1562.31     20.14 o 
   7   3   3      322.32      315.65      5.21 o 
   8   3   3      305.96      291.05      5.01 o 
   9   3   3        8.32       11.86      1.74 o 
  10   3   3      596.71      605.75      9.20 o 
  11   3   3      223.90      230.74      5.22 o 
  12   3   3      344.24      335.15      6.81 o 
  13   3   3      239.86      234.08      5.59 o 
  14   3   3       27.22       33.83      2.48 o 
  15   3   3       20.09       19.39      2.57 o 
 -17   4   3       20.62       19.75      3.11 o 
 -16   4   3       21.98       19.36      2.83 o 
 -15   4   3       15.63       13.28      2.39 o 
 -14   4   3       11.95        7.26      1.68 o 
 -13   4   3       14.59       17.97      2.05 o 
 -12   4   3       41.19       37.29      2.97 o 
 -11   4   3      230.33      243.44      5.12 o 
 -10   4   3      173.77      150.13      3.66 o 
  -9   4   3        8.60        9.75      1.58 o 
  -8   4   3      106.72      113.77      4.73 o 
  -7   4   3     1822.37     1874.62     30.42 o 
  -6   4   3      345.28      341.11      5.75 o 
  -5   4   3      261.81      299.24      5.06 o 
  -4   4   3      281.33      295.39      5.11 o 
  -3   4   3      778.65      808.27     14.42 o 
  -2   4   3      100.94       85.87      2.42 o 
  -1   4   3     1493.90     1630.58     31.51 o 
   0   4   3     1048.14     1113.67     15.61 o 
   1   4   3      275.45      387.39      5.57 o 
   2   4   3     1632.62     1815.34     23.16 o 
   3   4   3       12.72        5.50      1.24 o 
   4   4   3       66.16       78.65      3.09 o 
   5   4   3       27.26       30.82      1.69 o 
   6   4   3      803.25      755.26     10.51 o 
   7   4   3       31.89       21.39      1.23 o 
   8   4   3       15.45       14.66      1.41 o 
   9   4   3      160.87      173.16      4.86 o 
  10   4   3        0.09        1.98      1.42 o 
  11   4   3        1.49        4.52      1.60 o 
  12   4   3       29.00       32.80      2.32 o 
  13   4   3      396.29      391.72      7.83 o 
  14   4   3        3.00        2.65      1.53 o 
  15   4   3        6.47        7.58      1.82 o 
 -16   5   3        6.71        5.09      2.78 o 
 -15   5   3       79.72       87.44      9.89 o 
 -14   5   3       16.96       15.22      2.47 o 
 -13   5   3       55.86       56.13      3.23 o 
 -12   5   3      109.09      101.44      3.80 o 
 -11   5   3        7.10        8.05      1.50 o 
 -10   5   3        1.94        1.81      1.17 o 
  -9   5   3      249.15      251.19      5.79 o 
  -8   5   3      281.44      260.16      5.84 o 
  -7   5   3      902.10      968.38     14.46 o 
  -6   5   3       68.14       88.31      2.50 o 
  -5   5   3       39.27       47.71      1.71 o 
  -4   5   3      652.84      759.96     11.59 o 
  -3   5   3      308.42      315.82      5.50 o 
  -2   5   3       74.82       87.06      2.08 o 
  -1   5   3      587.33      694.84     11.41 o 
   0   5   3      186.45      208.84      4.22 o 
   1   5   3        9.40       15.14      0.83 o 
   2   5   3      426.04      445.73      6.00 o 
   3   5   3       48.54       61.35      1.84 o 
   4   5   3      107.80      111.83      3.21 o 
   5   5   3      507.42      506.43      9.12 o 
   6   5   3       75.34       98.17      3.07 o 
   7   5   3      422.03      440.35      6.87 o 
   8   5   3       69.39       58.81      2.05 o 
   9   5   3        5.50        0.79      0.96 o 
  10   5   3      183.79      171.88      4.35 o 
  11   5   3       61.08       59.27      2.84 o 
  12   5   3       52.02       49.39      2.81 o 
  13   5   3        0.15       -1.11      1.33 o 
  14   5   3       29.79       25.70      2.35 o 
 -16   6   3        2.10        2.33      2.15 o 
 -15   6   3        8.09       12.72      2.60 o 
 -14   6   3        4.08        2.50      1.87 o 
 -13   6   3       23.47       26.34      2.82 o 
 -12   6   3      176.35      177.81      5.25 o 
 -11   6   3       28.48       26.45      3.14 o 
 -10   6   3        0.02       -1.63      1.12 o 
  -9   6   3        4.27        4.99      1.35 o 
  -8   6   3       11.46        9.65      1.51 o 
  -7   6   3     2283.64     2287.42     29.55 o 
  -6   6   3      257.29      258.82      4.63 o 
  -5   6   3      466.36      443.65      6.85 o 
  -4   6   3      686.19      732.26     10.34 o 
  -3   6   3       16.88       23.43      1.08 o 
  -2   6   3        8.21        6.75      0.85 o 
  -1   6   3     1299.78     1465.16     20.50 o 
   0   6   3       68.67       72.69      2.13 o 
   1   6   3      213.98      254.99      4.56 o 
   2   6   3       13.15       10.70      0.85 o 
   3   6   3        6.95        4.04      0.69 o 
   4   6   3        0.33        1.72      0.73 o 
   5   6   3      321.85      281.78      4.81 o 
   6   6   3      179.66      181.89      3.67 o 
   7   6   3      918.51      907.73     12.70 o 
   8   6   3      715.43      704.64     10.34 o 
   9   6   3        6.29        3.08      1.23 o 
  10   6   3       48.53       54.74      2.72 o 
  11   6   3      126.77      126.42      4.95 o 
  12   6   3      104.17      107.23      3.81 o 
  13   6   3       12.98       10.56      2.01 o 
 -15   7   3        3.67        4.60      2.34 o 
 -14   7   3      127.85      113.66      5.37 o 
 -13   7   3      213.42      220.12      7.24 o 
 -12   7   3        7.80        4.72      1.92 o 
 -11   7   3       65.07       69.36      4.12 o 
 -10   7   3       16.96       17.51      2.02 o 
  -9   7   3       32.86       34.04      2.17 o 
  -8   7   3     1602.52     1532.66     22.83 o 
  -7   7   3     1129.71     1140.10     15.74 o 
  -6   7   3      602.35      597.21      9.00 o 
  -5   7   3     1054.15     1114.71     15.27 o 
  -4   7   3       15.66        9.40      1.27 o 
  -3   7   3      846.12      878.20     11.93 o 
  -2   7   3      154.04      161.75      3.18 o 
  -1   7   3      261.78      265.99      4.96 o 
   0   7   3     1393.39     1510.80     19.66 o 
   1   7   3       72.58       63.43      2.04 o 
   2   7   3       37.33       49.73      1.85 o 
   3   7   3      410.80      414.31      7.06 o 
   4   7   3      124.14      129.30      2.95 o 
   5   7   3        8.49        7.96      1.07 o 
   6   7   3       32.28       25.78      1.57 o 
   7   7   3      298.98      264.45      4.94 o 
   8   7   3       24.51       23.27      1.79 o 
   9   7   3        0.03       -1.11      1.45 o 
  10   7   3       55.71       59.37      3.19 o 
  11   7   3       11.00        6.51      3.25 o 
  12   7   3        4.36        1.64      1.59 o 
 -13   8   3       36.80       42.53      3.72 o 
 -12   8   3        6.01        7.90      2.14 o 
 -11   8   3        0.00       -1.17      1.62 o 
 -10   8   3      108.85       91.18      4.64 o 
  -9   8   3      148.51      150.69      5.44 o 
  -8   8   3      236.43      232.55      5.27 o 
  -7   8   3        0.36        1.88      1.09 o 
  -6   8   3      649.41      638.11      9.70 o 
  -5   8   3      562.71      579.53      8.92 o 
  -4   8   3      342.72      329.12      6.29 o 
  -3   8   3      159.24      148.46      3.50 o 
  -2   8   3      248.26      260.58      5.06 o 
  -1   8   3       96.70      120.36      3.18 o 
   0   8   3       17.48       23.96      1.44 o 
   1   8   3       66.79       82.71      2.76 o 
   2   8   3      200.90      179.35      4.01 o 
   3   8   3        0.22       -0.24      1.03 o 
   4   8   3        9.06       11.02      1.45 o 
   5   8   3       14.01       12.98      1.72 o 
   6   8   3        4.47        4.89      1.31 o 
   7   8   3       53.54       47.11      3.11 o 
   8   8   3      216.91      213.10      6.27 o 
   9   8   3      132.61      142.94      5.70 o 
  10   8   3      106.35      103.87      5.01 o 
  11   8   3       52.32       52.90      4.47 o 
 -12   9   3       10.26       19.63      3.11 o 
 -11   9   3        0.83        2.51      1.96 o 
 -10   9   3       16.85       11.96      2.35 o 
  -9   9   3       45.18       41.57      3.41 o 
  -8   9   3        5.27        4.05      1.54 o 
  -7   9   3       59.28       65.81      3.36 o 
  -6   9   3       42.20       43.38      2.74 o 
  -5   9   3      692.74      709.85     11.69 o 
  -4   9   3        0.01       -2.39      1.20 o 
  -3   9   3       49.21       53.32      2.46 o 
  -2   9   3       49.97       48.85      3.26 o 
  -1   9   3      363.92      362.91      7.29 o 
   0   9   3        1.07        2.91      1.19 o 
   1   9   3       25.64       39.76      2.32 o 
   2   9   3       66.60       49.00      2.62 o 
   3   9   3        0.12       -0.60      1.14 o 
   4   9   3      164.04      157.87      4.49 o 
   5   9   3       57.32       43.48      2.60 o 
   6   9   3        0.59        2.10      1.50 o 
   7   9   3      132.71      123.79      5.24 o 
   8   9   3        1.01        0.98      1.81 o 
   9   9   3       56.41       54.49      4.56 o 
  10   9   3       76.56       91.48      6.49 o 
 -10  10   3       23.61       12.66      3.05 o 
  -9  10   3       60.08       81.92      5.65 o 
  -8  10   3      192.53      190.24      8.25 o 
  -7  10   3       12.48       11.74      2.19 o 
  -6  10   3        0.51        0.53      2.09 o 
  -5  10   3      152.16      163.59      8.27 o 
  -4  10   3      199.25      224.75     11.90 o 
  -3  10   3      225.29      238.57      5.54 o 
  -2  10   3        3.52        3.98      1.29 o 
  -1  10   3       82.44       77.89      4.87 o 
   0  10   3       66.33       63.92      4.69 o 
   1  10   3        1.63        1.29      1.27 o 
   2  10   3        0.00       -1.64      1.17 o 
   3  10   3       11.41       12.69      1.73 o 
   4  10   3      140.36      147.52      5.08 o 
   5  10   3       26.07       25.75      2.55 o 
   6  10   3       17.75       25.36      3.38 o 
   7  10   3       98.97      117.70      4.79 o 
   8  10   3        8.55        9.81      2.92 o 
  -7  11   3       16.55       19.96      3.44 o 
  -6  11   3        1.24        1.98      2.29 o 
  -5  11   3       53.02       58.92      5.53 o 
  -4  11   3       39.60       39.48      4.13 o 
  -3  11   3       60.10       68.76      5.20 o 
  -2  11   3        3.65        5.76      1.96 o 
  -1  11   3       16.80       14.22      1.69 o 
   0  11   3        0.74        0.70      1.27 o 
   1  11   3        2.48        1.12      1.50 o 
   2  11   3        0.94       -0.68      1.46 o 
   3  11   3      131.66      138.61      5.02 o 
   4  11   3       21.12       20.69      2.43 o 
   5  11   3       38.15       31.30      2.85 o 
 -18   0   4       43.11       40.83      4.68 o 
 -17   0   4       19.40       17.81      4.29 o 
 -16   0   4        0.32        1.18      2.05 o 
 -15   0   4        1.68        2.01      1.99 o 
 -14   0   4      123.95      129.99      6.07 o 
 -13   0   4      153.86      135.93      6.01 o 
 -12   0   4       25.06       18.81      2.92 o 
 -11   0   4       19.57       16.87      2.26 o 
 -10   0   4      163.43      139.65      5.38 o 
  -9   0   4       89.65       77.70      3.78 o 
  -8   0   4      138.02      125.59      4.69 o 
  -6   0   4     2385.97     2514.19    132.92 o 
  -5   0   4     1215.08     1215.83     39.61 o 
  -4   0   4      693.62      630.21     21.65 o 
  -3   0   4     4212.19     4102.22    129.33 o 
  -2   0   4     3116.11     3539.17    111.96 o 
  -1   0   4     4126.79     4328.05     96.37 o 
   0   0   4     5868.17     5852.19    189.28 o 
   2   0   4     2819.34     2547.18     81.28 o 
   3   0   4    14604.34    15251.01    319.60 o 
   4   0   4      209.26      255.06      6.74 o 
   5   0   4      262.06      255.61      8.95 o 
   6   0   4      165.64      123.29      5.99 o 
   8   0   4     1880.62     1946.87     75.05 o 
   9   0   4       51.75       49.02      4.83 o 
  10   0   4     1724.02     1713.13     27.56 o 
  11   0   4     2908.63     2869.35     52.29 o 
  12   0   4        0.73        0.76      1.58 o 
  13   0   4      227.97      250.34      7.39 o 
  14   0   4        1.71        7.74      2.59 o 
  15   0   4       53.93       68.33      5.35 o 
 -18   1   4        6.64        5.29      2.07 o 
 -17   1   4       26.59       22.54      2.91 o 
 -16   1   4       95.79       94.37      4.30 o 
 -15   1   4       14.37        8.78      1.71 o 
 -14   1   4        3.82        3.08      1.37 o 
 -13   1   4       98.03       94.72      3.55 o 
 -12   1   4       53.43       50.88      2.69 o 
 -11   1   4       35.15       25.92      1.88 o 
 -10   1   4      369.62      384.50      8.93 o 
  -9   1   4      125.65      139.45      4.23 o 
  -8   1   4     3402.40     3504.47     55.59 o 
  -7   1   4     1569.78     1546.78     25.27 o 
  -6   1   4      493.75      482.19     10.12 o 
  -5   1   4     1716.02     1596.05     25.01 o 
  -4   1   4      775.59      763.84     25.49 o 
  -1   1   4       20.85       17.27      2.39 o 
   0   1   4       53.31       67.96      4.62 o 
   3   1   4     2940.41     3165.33     47.36 o 
   4   1   4       84.87       61.39      1.71 o 
   5   1   4       55.25       63.85      1.88 o 
   6   1   4        5.38        9.62      1.01 o 
   7   1   4      175.98      164.54      5.21 o 
   8   1   4      253.27      237.92      4.57 o 
   9   1   4        0.51        0.95      0.81 o 
  10   1   4      287.15      275.39      4.76 o 
  11   1   4      462.35      463.98      7.65 o 
  12   1   4      296.69      329.46      6.72 o 
  13   1   4       36.50       36.34      2.45 o 
  14   1   4        1.68       -0.16      1.41 o 
  15   1   4       46.87       42.46      2.84 o 
 -18   2   4       47.15       49.70      3.58 o 
 -17   2   4        0.08       -2.06      1.55 o 
 -16   2   4       36.98       39.13      2.98 o 
 -15   2   4        7.18       13.89      1.93 o 
 -14   2   4        5.77        2.76      1.32 o 
 -13   2   4        0.58       -0.53      1.17 o 
 -12   2   4      294.02      291.46      6.67 o 
 -11   2   4      735.34      724.15     13.30 o 
 -10   2   4      104.92       86.02      3.39 o 
  -9   2   4      698.44      755.47     13.42 o 
  -8   2   4      650.94      781.82     13.66 o 
  -7   2   4     1400.15     1424.24     60.74 o 
  -6   2   4      215.09      207.15      4.96 o 
  -5   2   4      259.31      266.59      6.05 o 
  -4   2   4       31.72       37.01      1.39 o 
  -3   2   4     1278.19     1305.88     65.89 o 
  -2   2   4       18.69       25.93      1.32 o 
  -1   2   4      392.56      471.01      9.46 o 
   0   2   4      118.65      138.86      5.11 o 
   1   2   4      292.95      295.54      5.70 o 
   2   2   4       35.70       24.72      1.00 o 
   3   2   4        8.26        4.18      0.80 o 
   4   2   4      109.74      114.08      2.26 o 
   5   2   4      116.51      144.99      3.14 o 
   6   2   4       40.79       50.51      1.73 o 
   7   2   4      456.22      431.42      7.44 o 
   8   2   4      309.61      320.88      5.42 o 
   9   2   4        1.49        6.31      1.14 o 
  10   2   4      355.64      351.28      6.11 o 
  11   2   4      356.56      338.70      6.71 o 
  12   2   4      164.18      174.58      4.57 o 
  13   2   4       23.09       27.33      2.22 o 
  14   2   4        0.80       -1.07      1.93 o 
  15   2   4       29.62       31.15      2.79 o 
 -17   3   4        2.36        1.97      1.75 o 
 -16   3   4       23.66       23.78      2.47 o 
 -15   3   4       14.58       14.00      2.02 o 
 -14   3   4       49.00       38.52      2.78 o 
 -13   3   4       34.88       34.27      2.45 o 
 -12   3   4      183.82      161.13      4.64 o 
 -11   3   4      740.09      766.07     14.02 o 
 -10   3   4       76.05       87.61      3.44 o 
  -9   3   4      522.81      603.87     12.74 o 
  -8   3   4      407.46      399.57     19.10 o 
  -7   3   4       47.45       36.09      1.76 o 
  -6   3   4      957.85      877.75     14.90 o 
  -5   3   4      254.62      240.31      4.79 o 
  -4   3   4     1226.98     1376.98     21.81 o 
  -3   3   4      515.91      562.43      7.74 o 
  -2   3   4       64.62       60.35      1.56 o 
  -1   3   4       74.47       93.17      6.69 o 
   0   3   4      255.48      307.48     11.12 o 
   1   3   4      114.25      122.05      2.79 o 
   2   3   4      121.84      131.82      2.52 o 
   3   3   4      435.12      458.05      6.67 o 
   4   3   4     1622.81     1710.24     23.95 o 
   5   3   4        8.20        5.11      0.76 o 
   6   3   4       41.16       38.82      1.82 o 
   7   3   4       96.01       97.00      2.28 o 
   8   3   4      211.91      215.02      4.18 o 
   9   3   4      330.61      355.92      6.07 o 
  10   3   4       12.52       12.50      1.40 o 
  11   3   4       29.69       30.41      2.16 o 
  12   3   4       20.35       11.50      1.81 o 
  13   3   4        3.16        0.51      1.33 o 
  14   3   4       29.40       30.33      2.60 o 
 -17   4   4       11.52        6.59      2.85 o 
 -16   4   4       16.05       16.53      3.13 o 
 -15   4   4      166.73      191.17      6.89 o 
 -14   4   4        0.37       -1.37      1.45 o 
 -13   4   4        0.59        2.00      1.55 o 
 -12   4   4        7.15        8.78      1.86 o 
 -11   4   4        8.26       10.56      1.50 o 
 -10   4   4       84.16       69.69      3.32 o 
  -9   4   4      347.25      340.42      8.00 o 
  -8   4   4      303.92      321.47      7.91 o 
  -7   4   4      201.73      217.36      4.20 o 
  -6   4   4      113.21      147.36      3.10 o 
  -5   4   4        8.12        9.56      0.78 o 
  -4   4   4      438.24      388.39      7.45 o 
  -3   4   4      681.17      744.37     15.07 o 
  -2   4   4      810.45      762.93     15.40 o 
  -1   4   4      268.49      298.01      5.06 o 
   0   4   4     1260.74     1405.38     20.18 o 
   1   4   4      433.03      444.16      7.96 o 
   2   4   4      612.57      676.76     10.03 o 
   3   4   4      183.42      198.16      3.75 o 
   4   4   4       15.84       23.97      1.41 o 
   5   4   4       22.07       17.46      1.05 o 
   6   4   4        1.96        3.86      0.99 o 
   7   4   4      751.01      713.53      9.36 o 
   8   4   4       32.79       21.89      1.56 o 
   9   4   4      305.65      299.79      5.40 o 
  10   4   4      122.59      122.63      3.31 o 
  11   4   4       29.18       26.65      2.07 o 
  12   4   4      217.87      243.03      6.09 o 
  13   4   4      280.08      303.99      8.50 o 
  14   4   4        7.61        5.51      2.03 o 
 -16   5   4       17.45       15.85      2.85 o 
 -15   5   4       57.43       50.54      3.97 o 
 -14   5   4       83.18       72.98      4.56 o 
 -13   5   4      151.88      150.10      6.92 o 
 -12   5   4        5.22        7.79      1.87 o 
 -11   5   4        1.25        0.86      1.44 o 
 -10   5   4      877.69      881.76     18.59 o 
  -9   5   4       83.40       99.34      4.16 o 
  -8   5   4     1787.60     1748.59     28.41 o 
  -7   5   4       25.97       29.12      1.98 o 
  -6   5   4        1.82        1.08      0.81 o 
  -5   5   4        0.67        1.75      0.94 o 
  -4   5   4       21.24       21.84      1.33 o 
  -3   5   4     1881.01     2099.72     33.26 o 
  -2   5   4      348.58      363.99      7.03 o 
  -1   5   4       16.39       32.31      1.41 o 
   0   5   4       11.34       13.12      1.00 o 
   1   5   4      558.85      609.90      7.81 o 
   2   5   4      880.62      843.17     12.03 o 
   3   5   4        0.05       -0.22      0.51 o 
   4   5   4      103.38       93.40      2.47 o 
   5   5   4      433.81      424.27      6.50 o 
   6   5   4     1290.59     1225.06     15.00 o 
   7   5   4        7.59        6.38      1.62 o 
   8   5   4       61.25       62.75      2.13 o 
   9   5   4      148.65      156.27      3.66 o 
  10   5   4       84.41       71.78      3.44 o 
  11   5   4        7.64        7.73      1.65 o 
  12   5   4      159.40      181.22      5.87 o 
  13   5   4       18.85       18.94      2.12 o 
 -16   6   4        0.44       -0.78      2.35 o 
 -15   6   4       96.14      115.39      6.88 o 
 -14   6   4        0.07        2.69      1.94 o 
 -13   6   4      115.38      112.37      6.17 o 
 -12   6   4      500.67      492.45     12.21 o 
 -11   6   4       35.12       36.84      3.10 o 
 -10   6   4      150.44      130.90      5.04 o 
  -9   6   4      437.73      446.78     14.45 o 
  -8   6   4      984.50      963.05     14.79 o 
  -7   6   4     1939.65     1962.41     25.64 o 
  -6   6   4      650.19      630.09      9.28 o 
  -5   6   4       12.24       15.48      1.21 o 
  -4   6   4      108.95      130.14      2.90 o 
  -3   6   4        5.83        6.55      0.96 o 
  -2   6   4      166.67      183.81      4.38 o 
  -1   6   4      454.96      474.61      8.77 o 
   0   6   4      515.80      580.12      8.19 o 
   1   6   4       88.82      100.99      2.08 o 
   2   6   4        0.72       -0.22      0.57 o 
   3   6   4       99.79      100.58      2.28 o 
   4   6   4      128.39      116.15      2.72 o 
   5   6   4      263.65      235.72      4.30 o 
   6   6   4       14.45       13.90      1.25 o 
   7   6   4       79.23       84.22      2.32 o 
   8   6   4       89.62       84.37      2.46 o 
   9   6   4      156.34      167.71      4.33 o 
  10   6   4       14.59       12.68      1.65 o 
  11   6   4       34.49       32.43      2.30 o 
  12   6   4        8.85        8.07      1.68 o 
  13   6   4        0.08        0.26      1.49 o 
 -15   7   4        1.19        0.11      2.53 o 
 -14   7   4        4.19        2.67      2.56 o 
 -13   7   4       91.95       91.54      6.44 o 
 -12   7   4       47.64       44.87      6.33 o 
 -11   7   4       34.72       38.86      3.29 o 
 -10   7   4      243.31      232.24      6.89 o 
  -9   7   4       41.79       32.58      2.18 o 
  -8   7   4      920.25      912.33     13.12 o 
  -7   7   4       51.01       64.35      2.73 o 
  -6   7   4      141.34      164.52      4.45 o 
  -5   7   4       20.00       17.32      1.39 o 
  -4   7   4       28.65       18.14      1.36 o 
  -3   7   4      577.33      551.49     10.21 o 
  -2   7   4     1533.86     1546.21     24.92 o 
  -1   7   4      183.92      166.32      3.45 o 
   0   7   4       23.14       27.67      1.35 o 
   1   7   4       19.80       24.21      1.48 o 
   2   7   4       56.34       62.63      2.04 o 
   3   7   4      122.59      111.76      2.72 o 
   4   7   4       39.76       34.95      2.72 o 
   5   7   4       52.27       57.16      2.13 o 
   6   7   4       21.17       20.48      1.64 o 
   7   7   4      244.52      259.34      4.92 o 
   8   7   4        0.07        2.60      0.99 o 
   9   7   4      247.92      263.13      5.17 o 
  10   7   4       18.10       15.28      1.94 o 
  11   7   4        0.01        1.08      1.41 o 
  12   7   4        2.45        3.79      1.83 o 
 -13   8   4       60.62       45.83      5.18 o 
 -12   8   4        0.11        0.32      1.85 o 
 -11   8   4       42.81       43.57      3.46 o 
 -10   8   4       54.55       46.68      2.70 o 
  -9   8   4      560.95      533.47      9.62 o 
  -8   8   4      156.25      142.14      3.64 o 
  -7   8   4      431.55      436.41      7.34 o 
  -6   8   4      183.57      185.92      4.09 o 
  -5   8   4       46.20       44.43      2.86 o 
  -4   8   4      124.54      135.11      4.15 o 
  -3   8   4      163.49      176.25      4.79 o 
  -2   8   4      420.34      475.55      9.34 o 
  -1   8   4       42.01       44.13      1.83 o 
   0   8   4       15.50       12.11      1.53 o 
   1   8   4       19.09       21.47      1.45 o 
   2   8   4      106.32      104.81      2.70 o 
   3   8   4        4.74        6.99      1.26 o 
   4   8   4        1.06        2.56      1.17 o 
   5   8   4       50.92       42.77      2.65 o 
   6   8   4        3.21        0.80      1.20 o 
   7   8   4       42.28       30.92      3.47 o 
   8   8   4        1.96        2.11      1.62 o 
   9   8   4       10.99        8.58      1.77 o 
  10   8   4        0.01       -0.98      1.56 o 
 -12   9   4      153.10      148.14      6.12 o 
 -11   9   4        7.65        8.51      2.26 o 
 -10   9   4      336.61      340.22      9.44 o 
  -9   9   4       64.13       64.01      4.14 o 
  -8   9   4      203.92      195.31      5.54 o 
  -7   9   4      101.89      101.76      3.19 o 
  -6   9   4       26.00       25.93      2.29 o 
  -5   9   4       10.82        9.57      1.73 o 
  -4   9   4      185.51      176.62      9.60 o 
  -3   9   4     1000.41      952.46     16.76 o 
  -2   9   4      117.33      100.82      3.80 o 
  -1   9   4      493.93      483.09      8.92 o 
   0   9   4      266.78      269.30      5.78 o 
   1   9   4        9.01        7.20      1.38 o 
   2   9   4       11.30       12.90      1.49 o 
   3   9   4        1.50        1.48      1.16 o 
   4   9   4       19.60       19.78      1.84 o 
   5   9   4       21.92       19.06      2.62 o 
   6   9   4       79.14       88.13      3.46 o 
   7   9   4        6.29        3.61      1.63 o 
   8   9   4       14.63       19.09      2.33 o 
   9   9   4        1.76        1.10      1.44 o 
 -10  10   4      188.46      166.46      7.98 o 
  -9  10   4        6.89        5.69      2.26 o 
  -8  10   4        9.92        3.65      1.97 o 
  -7  10   4        1.10        5.34      2.31 o 
  -6  10   4        5.58        5.97      2.92 o 
  -5  10   4        0.02        1.64      1.85 o 
  -4  10   4       10.00       15.89      2.55 o 
  -3  10   4      351.83      364.50      9.33 o 
  -2  10   4        7.91        3.58      1.86 o 
  -1  10   4        0.04        0.07      0.91 o 
   0  10   4       56.09       43.46      3.29 o 
   1  10   4       16.62       16.53      2.24 o 
   2  10   4        1.59        1.28      1.24 o 
   3  10   4      295.55      288.78      6.48 o 
   4  10   4       33.36       34.84      2.38 o 
   5  10   4       32.92       34.53      2.70 o 
   6  10   4       17.62        9.28      3.34 o 
   7  10   4        8.57        6.74      1.93 o 
  -7  11   4        6.57        0.23      2.33 o 
  -6  11   4        0.98        3.34      2.41 o 
  -5  11   4      284.13      288.67     10.10 o 
  -4  11   4       94.26      105.57      6.16 o 
  -3  11   4       14.80       10.67      2.37 o 
  -2  11   4       66.92       71.81      4.39 o 
  -1  11   4       32.30       34.31      3.73 o 
   0  11   4        0.30        0.09      1.83 o 
   1  11   4        5.25        4.08      1.46 o 
   2  11   4       79.27       78.49      3.76 o 
   3  11   4       22.78       28.52      2.37 o 
   4  11   4        0.11        1.41      1.47 o 
 -18   1   5        0.33        2.49      1.85 o 
 -17   1   5        3.06        5.70      1.83 o 
 -16   1   5        8.58        9.34      1.94 o 
 -15   1   5       57.58       50.31      3.18 o 
 -14   1   5       20.34       17.39      1.96 o 
 -13   1   5      975.64      941.27     17.11 o 
 -12   1   5      112.53      110.48      5.20 o 
 -11   1   5      443.31      377.72     15.22 o 
 -10   1   5       61.16       85.46      3.41 o 
  -9   1   5       62.78       39.86      2.12 o 
  -8   1   5      179.22      182.38      4.39 o 
  -7   1   5       77.06      107.22      4.03 o 
  -6   1   5     1921.59     2073.58     44.54 o 
  -5   1   5      414.51      420.29      9.07 o 
  -4   1   5      525.79      467.31     35.58 o 
  -3   1   5       41.58       22.91      1.68 o 
  -2   1   5     2189.24     2210.24     40.98 o 
  -1   1   5        3.87        8.45      2.58 o 
   0   1   5     2227.69     2375.91     44.08 o 
   1   1   5     3301.15     3396.75     90.69 o 
   2   1   5     1082.63     1036.15     52.08 o 
   3   1   5      525.25      558.86     10.75 o 
   4   1   5      201.85      221.01      4.18 o 
   5   1   5      384.01      418.87      7.35 o 
   6   1   5       31.82       35.67      1.61 o 
   7   1   5      372.51      353.95      5.68 o 
   8   1   5     1072.00     1077.48     13.55 o 
   9   1   5      578.89      531.90      8.17 o 
  10   1   5       28.59       32.74      1.87 o 
  11   1   5       28.99       29.74      1.88 o 
  12   1   5        0.73        0.11      1.18 o 
  13   1   5        2.01       -1.67      1.24 o 
  14   1   5       59.38       70.62      3.44 o 
 -18   2   5        1.45       -0.15      1.78 o 
 -17   2   5       30.25       30.93      3.24 o 
 -16   2   5        8.23        4.97      1.77 o 
 -15   2   5       70.22       72.52      3.92 o 
 -14   2   5        0.63       -1.16      1.24 o 
 -13   2   5      203.15      214.59      6.67 o 
 -12   2   5        3.31        1.47      1.16 o 
 -11   2   5      135.29      143.21      4.17 o 
 -10   2   5     1019.41      967.24     16.98 o 
  -9   2   5      337.69      331.76      6.91 o 
  -8   2   5      729.88      661.95     12.96 o 
  -7   2   5     1276.91     1322.89     22.04 o 
  -6   2   5      890.69     1005.20     16.41 o 
  -5   2   5      509.95      537.69     10.98 o 
  -3   2   5     3308.34     3714.67    121.99 o 
  -2   2   5     1165.63     1293.74     21.07 o 
  -1   2   5      455.55      443.95      7.21 o 
   0   2   5      196.78      197.68      3.86 o 
   1   2   5     1273.32     1313.67     21.70 o 
   2   2   5      644.59      729.64     10.94 o 
   3   2   5      198.25      196.65      3.64 o 
   4   2   5       30.53       36.79      1.45 o 
   5   2   5      974.76      934.94     12.38 o 
   6   2   5       97.03       82.45      2.01 o 
   7   2   5      336.96      316.02      5.27 o 
   8   2   5     3143.37     3039.36     38.33 o 
   9   2   5        0.00       -1.41      0.89 o 
  10   2   5      164.62      168.97      3.82 o 
  11   2   5       16.20       17.29      1.59 o 
  12   2   5       48.51       48.70      2.65 o 
  13   2   5       76.29       88.68      3.75 o 
  14   2   5        0.28       -1.35      1.35 o 
 -17   3   5       68.45       73.66      4.96 o 
 -16   3   5        5.61        4.63      1.77 o 
 -15   3   5        0.28        0.67      1.40 o 
 -14   3   5       36.01       37.23      3.33 o 
 -13   3   5        2.55        3.18      1.39 o 
 -12   3   5      485.65      459.31      9.53 o 
 -11   3   5      444.09      438.24      8.99 o 
 -10   3   5      595.42      585.27     11.11 o 
  -9   3   5        0.51        0.09      0.68 o 
  -8   3   5      158.91      145.79      4.33 o 
  -7   3   5      307.56      344.20      6.69 o 
  -6   3   5      153.99      174.52      3.46 o 
  -5   3   5      480.03      605.62      9.28 o 
  -4   3   5        0.20       -1.01      0.76 o 
  -3   3   5     2398.64     2577.51     35.91 o 
  -2   3   5      544.10      587.53     11.29 o 
  -1   3   5     2129.85     2232.28     31.31 o 
   0   3   5      147.88      134.49      2.92 o 
   1   3   5        2.04        2.85      0.51 o 
   2   3   5        0.38       -0.40      0.49 o 
   3   3   5      109.59      103.11      2.51 o 
   4   3   5     1188.78     1170.38     15.15 o 
   5   3   5      567.79      519.45      6.88 o 
   6   3   5      412.07      438.59      6.32 o 
   7   3   5        0.39        6.63      1.14 o 
   8   3   5      199.08      179.55      3.78 o 
   9   3   5       30.99       31.05      1.78 o 
  10   3   5        8.34       10.43      1.36 o 
  11   3   5        0.49        3.38      1.28 o 
  12   3   5       14.41       15.66      1.84 o 
  13   3   5       31.35       35.99      2.47 o 
  14   3   5        3.32        5.01      1.67 o 
 -17   4   5       18.70       30.33      4.40 o 
 -16   4   5        0.00       -0.29      2.17 o 
 -15   4   5       47.51       46.88      3.81 o 
 -14   4   5      205.65      213.91      7.21 o 
 -13   4   5       90.54       91.34      6.71 o 
 -12   4   5      324.53      304.18      8.48 o 
 -11   4   5       86.52       71.87      4.02 o 
 -10   4   5     1950.12     2022.50     33.43 o 
  -9   4   5       12.52        8.94      1.30 o 
  -8   4   5      167.64      180.64      8.83 o 
  -7   4   5       49.53       39.79      1.94 o 
  -6   4   5      118.71      124.94      3.26 o 
  -5   4   5      475.18      518.96      8.18 o 
  -4   4   5       32.29       32.48      1.03 o 
  -3   4   5        5.59        7.48      0.71 o 
  -2   4   5      602.39      768.39     11.58 o 
  -1   4   5      146.26      137.18      2.83 o 
   0   4   5       55.87       53.75      2.55 o 
   1   4   5      159.23      183.70      3.28 o 
   2   4   5       25.72       25.38      1.23 o 
   3   4   5      785.72      766.24     11.57 o 
   4   4   5       90.46       77.10      3.06 o 
   5   4   5     1034.47     1006.59     13.50 o 
   6   4   5      165.05      160.90      3.06 o 
   7   4   5     1328.38     1354.36     16.56 o 
   8   4   5      102.55      119.67      2.76 o 
   9   4   5      593.85      563.81      8.70 o 
  10   4   5       16.62       30.31      1.88 o 
  11   4   5       16.82       10.02      1.56 o 
  12   4   5        0.43       -0.09      1.29 o 
  13   4   5       74.74       91.06      3.62 o 
 -16   5   5       33.85       29.04      4.67 o 
 -15   5   5        6.99        3.26      2.08 o 
 -14   5   5       25.37       32.14      4.85 o 
 -13   5   5       26.75       30.24      3.01 o 
 -12   5   5       48.11       47.45      3.53 o 
 -11   5   5       56.68       48.12      5.55 o 
 -10   5   5      117.93      117.34      4.70 o 
  -9   5   5      864.08      890.92     18.69 o 
  -8   5   5      275.43      282.72      6.22 o 
  -7   5   5      136.05      139.65      4.64 o 
  -6   5   5       47.09       43.63      2.32 o 
  -5   5   5        8.39        9.23      1.38 o 
  -4   5   5      146.46      142.49      3.83 o 
  -3   5   5        0.29        0.36      1.03 o 
  -2   5   5       35.83       46.82      2.77 o 
  -1   5   5        0.95        1.38      0.78 o 
   0   5   5        3.66        5.15      0.86 o 
   1   5   5       68.50       67.32      2.40 o 
   2   5   5      133.75      128.15      3.10 o 
   3   5   5      338.82      301.22      5.56 o 
   4   5   5     1302.94     1224.82     14.78 o 
   5   5   5       24.82       23.33      1.78 o 
   6   5   5      417.62      408.30      5.95 o 
   7   5   5       27.30       32.37      1.65 o 
   8   5   5      121.37      119.38      2.83 o 
   9   5   5        4.59        6.26      1.22 o 
  10   5   5        0.26        1.36      1.15 o 
  11   5   5      126.02      161.03      4.42 o 
  12   5   5        3.83        4.38      1.55 o 
  13   5   5       62.28       79.46      4.11 o 
 -16   6   5        0.00        0.71      2.16 o 
 -15   6   5        9.48       10.95      2.62 o 
 -14   6   5       38.99       47.75      3.93 o 
 -13   6   5       23.46       22.41      2.83 o 
 -12   6   5       20.15       20.95      2.64 o 
 -11   6   5       14.79       15.24      2.31 o 
 -10   6   5      896.92      910.55     19.41 o 
  -9   6   5        0.05        1.19      1.19 o 
  -8   6   5        0.03       -0.03      0.98 o 
  -7   6   5       10.35        9.30      1.27 o 
  -6   6   5     1029.36     1055.06     16.15 o 
  -5   6   5        0.64        0.41      0.82 o 
  -4   6   5      340.78      374.47      6.71 o 
  -3   6   5      292.59      244.32      5.57 o 
  -2   6   5        3.93        3.78      1.04 o 
  -1   6   5       14.64       11.70      1.35 o 
   0   6   5        0.07       -0.13      0.77 o 
   1   6   5       56.69       41.42      2.57 o 
   2   6   5      559.66      522.28      7.93 o 
   3   6   5      207.21      189.22      3.27 o 
   4   6   5      111.36      126.01      2.81 o 
   5   6   5      278.08      247.36      4.10 o 
   6   6   5        2.11        0.37      0.78 o 
   7   6   5      246.79      267.96      4.86 o 
   8   6   5       68.36       74.93      2.41 o 
   9   6   5       71.49       77.10      2.56 o 
  10   6   5       46.01       46.61      2.56 o 
  11   6   5        0.12        0.15      1.48 o 
  12   6   5      137.26      176.36      4.84 o 
 -15   7   5        0.03        0.41      2.55 o 
 -14   7   5       82.30       81.95      5.11 o 
 -13   7   5       34.52       46.42      3.93 o 
 -12   7   5      165.47      187.97      6.79 o 
 -11   7   5      301.71      321.18      9.12 o 
 -10   7   5       68.36       70.33      3.61 o 
  -9   7   5        7.06        8.81      1.44 o 
  -8   7   5      457.66      431.97      8.04 o 
  -7   7   5      531.08      538.30      9.40 o 
  -6   7   5       44.72       45.75      2.96 o 
  -5   7   5      340.11      341.93      6.51 o 
  -4   7   5        2.92        3.33      1.21 o 
  -3   7   5       95.51       90.35      5.36 o 
  -2   7   5       27.08       27.02      1.98 o 
  -1   7   5      286.95      278.53      5.58 o 
   0   7   5      151.03      170.02      4.09 o 
   1   7   5       90.02       72.10      2.69 o 
   2   7   5      334.77      318.74      7.41 o 
   3   7   5      110.33      104.72      2.49 o 
   4   7   5      533.40      517.70     10.07 o 
   5   7   5      418.10      418.14      7.28 o 
   6   7   5      172.74      169.94      3.39 o 
   7   7   5      195.71      186.29      3.68 o 
   8   7   5      100.18      104.23      3.17 o 
   9   7   5        4.35        4.76      1.14 o 
  10   7   5        0.13       -0.71      1.26 o 
  11   7   5        6.15        6.10      1.70 o 
 -13   8   5        2.06        6.81      2.80 o 
 -12   8   5      100.41       96.74      5.43 o 
 -11   8   5      200.91      183.59      5.69 o 
 -10   8   5      119.86      116.80      5.41 o 
  -9   8   5      129.34      115.12      3.76 o 
  -8   8   5      270.38      258.88      7.82 o 
  -7   8   5       12.77       13.58      1.61 o 
  -6   8   5        2.40        1.28      1.29 o 
  -5   8   5      159.92      162.28      4.76 o 
  -4   8   5       66.99       82.01      3.94 o 
  -3   8   5      255.36      290.85      6.92 o 
  -2   8   5      409.74      377.47      7.97 o 
  -1   8   5        5.02       10.57      1.42 o 
   0   8   5       53.39       48.67      2.43 o 
   1   8   5       25.90       32.90      2.07 o 
   2   8   5       49.05       49.85      2.51 o 
   3   8   5        0.06        0.41      1.11 o 
   4   8   5       39.18       36.87      1.87 o 
   5   8   5        7.84       13.49      1.38 o 
   6   8   5        4.13        4.70      1.32 o 
   7   8   5       93.21      100.77      4.20 o 
   8   8   5        1.21       -0.16      1.11 o 
   9   8   5        5.34        4.27      1.91 o 
  10   8   5        0.33        2.72      1.63 o 
 -12   9   5      189.64      165.84      8.27 o 
 -11   9   5       67.22       69.45      5.78 o 
 -10   9   5       24.44       40.66      4.50 o 
  -9   9   5       84.60       79.97      3.54 o 
  -8   9   5       48.15       46.79      4.19 o 
  -7   9   5       37.35       37.69      2.77 o 
  -6   9   5       69.81       73.54      3.25 o 
  -5   9   5       18.83       17.04      1.99 o 
  -4   9   5      145.09      159.04      4.84 o 
  -3   9   5        7.24        9.52      2.08 o 
  -2   9   5        3.74        6.85      1.60 o 
  -1   9   5        1.47        1.47      1.24 o 
   0   9   5       62.59       62.14      3.30 o 
   1   9   5       43.82       47.06      3.79 o 
   2   9   5       58.27       56.47      5.62 o 
   3   9   5        5.12        6.17      2.45 o 
   4   9   5        0.49        1.28      1.05 o 
   5   9   5       48.71       42.11      2.35 o 
   6   9   5        1.18        2.22      1.28 o 
   7   9   5      504.04      499.89      8.72 o 
   8   9   5        0.23        0.64      1.32 o 
 -10  10   5       36.85       26.41      5.87 o 
  -9  10   5       78.19       68.88      4.59 o 
  -8  10   5       76.60       81.41      4.79 o 
  -7  10   5        0.29        0.59      1.55 o 
  -6  10   5       36.24       39.70      4.59 o 
  -5  10   5       31.49       29.38      3.91 o 
  -4  10   5        8.02        5.61      1.86 o 
  -3  10   5        3.24        4.65      1.75 o 
  -2  10   5        7.05        7.47      2.03 o 
  -1  10   5        4.74        3.03      1.86 o 
   0  10   5       11.31        5.74      2.32 o 
   1  10   5       18.29       21.89      2.64 o 
   2  10   5       45.45       52.44      3.72 o 
   3  10   5        0.05        0.57      1.82 o 
   4  10   5        9.75        9.84      3.52 o 
   5  10   5        1.69        0.16      2.04 o 
   6  10   5        0.29        8.16      3.00 o 
  -7  11   5        4.26        3.60      2.63 o 
  -6  11   5        3.48        1.73      2.84 o 
  -5  11   5       24.34       18.45      2.71 o 
  -4  11   5        1.89        2.43      3.50 o 
  -3  11   5       13.13       12.97      2.44 o 
  -2  11   5       25.11       16.50      3.16 o 
  -1  11   5        0.72        0.96      1.93 o 
   0  11   5        3.42        2.67      2.06 o 
   1  11   5       11.44       14.11      3.84 o 
   2  11   5       46.67       56.14      4.15 o 
   3  11   5      138.06      151.61      6.11 o 
 -18   0   6        0.04       -1.32      2.47 o 
 -17   0   6        4.72        5.06      2.53 o 
 -16   0   6       67.07       61.84      5.09 o 
 -15   0   6      192.12      204.17     10.34 o 
 -14   0   6        2.01        1.88      1.97 o 
 -13   0   6     1926.21     1967.97     46.84 o 
 -12   0   6      229.96      207.35     10.31 o 
 -11   0   6      355.74      331.56     15.60 o 
  -8   0   6     4270.67     4222.92     94.73 o 
  -7   0   6      149.57      160.38      5.71 o 
  -6   0   6      125.32      165.67      5.73 o 
  -5   0   6     2749.31     3027.10     68.22 o 
  -4   0   6     1671.43     1718.05     39.63 o 
  -3   0   6      637.56      601.37     15.16 o 
  -2   0   6      224.59      222.82      5.51 o 
  -1   0   6       30.28       44.90      2.78 o 
   0   0   6      921.72      980.32     34.26 o 
   1   0   6       21.38       33.65      2.52 o 
   2   0   6      214.51      168.42      5.43 o 
   3   0   6      109.88       95.93      3.95 o 
   4   0   6      437.67      418.44     11.98 o 
   5   0   6       97.60       98.38      3.49 o 
   6   0   6      149.32      125.48      3.76 o 
   7   0   6        9.05        3.15      1.54 o 
   8   0   6      278.08      259.30      6.57 o 
   9   0   6       20.66       20.77      2.77 o 
  10   0   6       89.28       79.89      3.26 o 
  11   0   6        9.20        7.54      1.82 o 
  12   0   6       38.85       48.81      4.30 o 
  13   0   6      308.52      305.42     10.27 o 
 -18   1   6        0.11       -3.25      1.64 o 
 -17   1   6      224.00      243.26      7.00 o 
 -16   1   6      128.15      127.55      4.75 o 
 -15   1   6       67.81       64.90      3.60 o 
 -14   1   6       15.39       13.64      1.87 o 
 -13   1   6      310.63      310.53      7.34 o 
 -12   1   6      554.14      533.11     11.77 o 
 -11   1   6       87.44       76.57      3.32 o 
 -10   1   6      253.37      233.70      6.38 o 
  -9   1   6       50.64       42.76      2.66 o 
  -8   1   6      428.60      395.65      9.08 o 
  -7   1   6     1354.77     1358.87     22.72 o 
  -6   1   6     1407.00     1385.23     23.00 o 
  -5   1   6      183.96      231.80      5.05 o 
  -4   1   6       39.42       31.87      1.73 o 
  -3   1   6       94.30       71.44      3.16 o 
  -2   1   6      142.91      111.01      2.73 o 
  -1   1   6     5879.48     5704.55     73.11 o 
   0   1   6      939.46      950.69     13.17 o 
   1   1   6        2.55        4.17      0.83 o 
   2   1   6       46.06       57.05      2.47 o 
   3   1   6       53.68       41.52      2.61 o 
   4   1   6        0.28        0.73      0.62 o 
   5   1   6      102.79      108.23      2.32 o 
   6   1   6       98.52      111.87      4.15 o 
   7   1   6      495.50      479.21      7.88 o 
   8   1   6      223.30      202.08      3.93 o 
   9   1   6       93.24       81.20      2.53 o 
  10   1   6       35.98       30.47      1.79 o 
  11   1   6       34.88       30.78      1.89 o 
  12   1   6       14.31       13.14      1.72 o 
  13   1   6        1.39        2.44      1.57 o 
 -18   2   6        0.66       -1.25      1.79 o 
 -17   2   6       14.13       15.19      2.32 o 
 -16   2   6       44.00       41.16      5.51 o 
 -15   2   6        2.12        4.08      1.60 o 
 -14   2   6       59.55       71.59      3.64 o 
 -13   2   6      117.79      126.60      4.27 o 
 -12   2   6     1959.67     1978.62     33.13 o 
 -11   2   6      308.34      307.71      6.96 o 
 -10   2   6       35.33       39.69      2.35 o 
  -9   2   6      260.75      268.21      6.05 o 
  -8   2   6     1058.81     1048.22     44.30 o 
  -7   2   6       98.68      109.10      2.59 o 
  -6   2   6      155.26      164.03      3.53 o 
  -5   2   6       25.03       17.35      2.60 o 
  -4   2   6      171.55      210.45      5.44 o 
  -3   2   6       27.57       23.31      1.49 o 
  -2   2   6      203.61      204.86      5.63 o 
  -1   2   6      488.34      575.49     10.23 o 
   0   2   6     1651.42     1474.90     56.81 o 
   1   2   6      341.03      359.12      7.10 o 
   2   2   6      148.54      149.89      3.85 o 
   3   2   6      103.21       86.53      3.32 o 
   4   2   6      539.48      513.56      8.11 o 
   5   2   6        3.06        4.66      0.91 o 
   6   2   6     1169.97     1217.81     16.00 o 
   7   2   6       60.88       53.29      2.90 o 
   8   2   6       66.33       56.10      2.09 o 
   9   2   6      128.66      100.77      3.51 o 
  10   2   6        4.14        4.29      1.15 o 
  11   2   6       13.01        9.40      1.48 o 
  12   2   6       36.68       32.41      2.25 o 
  13   2   6        1.25        0.60      1.44 o 
 -17   3   6      105.21      101.82      5.88 o 
 -16   3   6        0.41       -0.28      2.01 o 
 -15   3   6      241.36      241.27      6.62 o 
 -14   3   6      286.43      285.32      7.12 o 
 -13   3   6      544.99      521.91     10.77 o 
 -12   3   6      985.30     1021.18     18.39 o 
 -11   3   6        2.46       -0.10      1.13 o 
 -10   3   6      105.40       97.05      3.69 o 
  -9   3   6       28.23       31.03      2.28 o 
  -8   3   6      157.44      149.94      3.69 o 
  -7   3   6       43.39       36.06      4.98 o 
  -6   3   6       21.60       12.37      1.60 o 
  -5   3   6        4.72        0.61      0.52 o 
  -4   3   6       47.24       51.58      1.52 o 
  -3   3   6      157.38      185.18      3.23 o 
  -2   3   6       79.25       91.20      2.24 o 
  -1   3   6     1074.61     1044.23     14.16 o 
   0   3   6        6.07        7.32      1.04 o 
   1   3   6       45.76       69.36      2.63 o 
   2   3   6        2.98        0.94      0.47 o 
   3   3   6       14.08       14.18      1.03 o 
   4   3   6        0.24        0.96      0.73 o 
   5   3   6        7.38        9.41      1.59 o 
   6   3   6     2213.57     2138.23     27.14 o 
   7   3   6       27.75       33.22      1.61 o 
   8   3   6       14.91       14.25      1.28 o 
   9   3   6      145.33      156.88      4.51 o 
  10   3   6      130.95      127.78      4.12 o 
  11   3   6        0.09        0.13      1.71 o 
  12   3   6        2.51        3.02      1.56 o 
  13   3   6        0.01       -0.14      1.34 o 
 -17   4   6        3.51        4.40      2.35 o 
 -16   4   6        2.88        4.72      2.20 o 
 -15   4   6       42.84       54.87      4.15 o 
 -14   4   6      146.71      139.36      5.77 o 
 -13   4   6      194.70      199.71      6.75 o 
 -12   4   6      101.77      123.64      5.05 o 
 -11   4   6      170.43      167.85      5.81 o 
 -10   4   6       66.22       56.90      3.49 o 
  -9   4   6      678.98      680.86     14.88 o 
  -8   4   6      160.58      152.35      7.43 o 
  -7   4   6       45.43       40.64      3.56 o 
  -6   4   6      552.60      548.14      8.78 o 
  -5   4   6      302.36      298.39      4.80 o 
  -4   4   6      483.93      489.82      6.62 o 
  -3   4   6       67.89       58.96      1.77 o 
  -2   4   6       51.62       63.22      2.43 o 
  -1   4   6      217.68      254.60      5.19 o 
   0   4   6      131.21      116.80      3.34 o 
   1   4   6       33.93       33.08      1.43 o 
   2   4   6     1037.75      977.24     13.24 o 
   3   4   6      126.28      109.00      3.81 o 
   4   4   6      480.57      449.20      7.53 o 
   5   4   6       29.62       39.36      1.99 o 
   6   4   6      824.11      788.59     10.95 o 
   7   4   6       85.84       95.07      2.36 o 
   8   4   6      210.90      204.06      4.73 o 
   9   4   6      132.34      139.89      3.43 o 
  10   4   6       13.48        7.84      1.82 o 
  11   4   6        5.18       12.39      1.66 o 
  12   4   6       12.23        7.08      1.58 o 
 -16   5   6      133.43      155.16      6.58 o 
 -15   5   6        0.06        0.66      1.97 o 
 -14   5   6       32.99       25.33      3.01 o 
 -13   5   6        4.18        3.99      1.88 o 
 -12   5   6      118.42      113.82      6.14 o 
 -11   5   6       64.63       61.36      3.88 o 
 -10   5   6       55.44       61.33      3.73 o 
  -9   5   6       18.07       18.24      1.72 o 
  -8   5   6       33.85       28.61      1.98 o 
  -7   5   6      341.79      339.79      7.03 o 
  -6   5   6      129.60      138.73      6.81 o 
  -5   5   6      126.49      117.57      3.59 o 
  -4   5   6      130.14      121.99      3.61 o 
  -3   5   6      117.22      139.88      4.74 o 
  -2   5   6     1226.58     1175.09     19.28 o 
  -1   5   6        4.53        2.56      1.30 o 
   0   5   6      131.35      122.84      3.14 o 
   1   5   6       19.77       20.66      1.29 o 
   2   5   6      256.22      243.77      5.92 o 
   3   5   6      638.92      591.41      9.47 o 
   4   5   6        1.44        1.67      0.99 o 
   5   5   6      877.90      876.88     13.56 o 
   6   5   6      169.71      166.39      4.18 o 
   7   5   6       57.62       50.42      1.85 o 
   8   5   6       19.66       16.16      1.28 o 
   9   5   6       20.97       22.87      1.63 o 
  10   5   6       27.15       25.33      1.79 o 
  11   5   6      167.63      173.51      4.75 o 
  12   5   6        2.00       -0.54      1.90 o 
 -16   6   6       15.24       16.34      3.62 o 
 -15   6   6        6.60        2.04      2.12 o 
 -14   6   6      252.46      277.59      8.85 o 
 -13   6   6       40.99       36.07      6.12 o 
 -12   6   6       11.91        4.75      1.93 o 
 -11   6   6        2.62        2.31      1.68 o 
 -10   6   6      153.59      168.90      5.98 o 
  -9   6   6        0.18        1.15      1.16 o 
  -8   6   6       43.48       39.89      2.20 o 
  -7   6   6       27.93       24.76      1.75 o 
  -6   6   6      147.71      156.18      4.22 o 
  -5   6   6      912.59      920.61     14.86 o 
  -4   6   6      316.45      299.42      6.66 o 
  -3   6   6      236.58      260.27      5.93 o 
  -2   6   6      175.43      184.36      7.18 o 
  -1   6   6        3.93        6.54      1.24 o 
   0   6   6      167.92      152.06      4.28 o 
   1   6   6      280.04      275.67      5.29 o 
   2   6   6       30.06       32.76      1.84 o 
   3   6   6     1279.54     1300.07     19.09 o 
   4   6   6      193.82      204.30      5.57 o 
   5   6   6      540.81      557.27      8.52 o 
   6   6   6        9.74       11.32      1.33 o 
   7   6   6       97.64       96.47      2.44 o 
   8   6   6       18.67       23.62      1.47 o 
   9   6   6      112.40      118.16      3.10 o 
  10   6   6       81.39       94.16      3.04 o 
  11   6   6       14.60       18.88      2.92 o 
 -14   7   6       26.64       28.86      3.45 o 
 -13   7   6       20.87       18.08      3.33 o 
 -12   7   6       64.97       63.03      4.34 o 
 -11   7   6        1.86        1.47      1.55 o 
 -10   7   6       21.86       29.24      2.56 o 
  -9   7   6        9.70        5.10      1.35 o 
  -8   7   6       15.84       15.55      1.60 o 
  -7   7   6       67.26       71.25      5.04 o 
  -6   7   6      485.88      504.66     11.43 o 
  -5   7   6        0.20       -0.23      1.10 o 
  -4   7   6      108.59      102.88      4.31 o 
  -3   7   6       38.30       26.98      2.36 o 
  -2   7   6       45.49       35.37      2.63 o 
  -1   7   6      251.28      247.22      5.94 o 
   0   7   6       52.17       59.01      3.88 o 
   1   7   6       29.32       23.99      2.06 o 
   2   7   6       82.68       79.16      3.52 o 
   3   7   6      142.22      111.88      3.27 o 
   4   7   6       32.98       46.78      2.32 o 
   5   7   6      478.13      445.28      7.96 o 
   6   7   6       41.70       37.35      2.25 o 
   7   7   6        1.01        0.50      1.18 o 
   8   7   6        0.18       -0.52      1.26 o 
   9   7   6        0.13        0.71      0.98 o 
  10   7   6        7.82        7.97      1.67 o 
 -13   8   6        0.18        1.90      1.79 o 
 -12   8   6      104.86      103.71      4.78 o 
 -11   8   6      173.20      163.61      5.48 o 
 -10   8   6       12.76       15.30      2.13 o 
  -9   8   6        1.47        0.51      1.27 o 
  -8   8   6       44.35       54.49      2.80 o 
  -7   8   6       54.81       48.46      2.95 o 
  -6   8   6      196.69      172.15      5.07 o 
  -5   8   6      242.20      233.25      6.01 o 
  -4   8   6       95.74       90.66      4.10 o 
  -3   8   6       14.67       18.59      2.25 o 
  -2   8   6       32.64       28.95      2.65 o 
  -1   8   6       41.50       40.47      2.63 o 
   0   8   6       43.98       42.68      2.69 o 
   1   8   6       30.79       34.93      2.52 o 
   2   8   6       11.94        8.75      1.50 o 
   3   8   6      130.00      133.46      4.36 o 
   4   8   6      476.86      418.25      9.11 o 
   5   8   6      329.81      368.87      7.11 o 
   6   8   6       88.41       98.73      3.44 o 
   7   8   6        5.19        2.54      1.41 o 
   8   8   6        0.01       -1.45      1.44 o 
   9   8   6      144.91      138.54      5.41 o 
 -12   9   6        0.58       -2.10      2.41 o 
 -11   9   6       54.71       47.49      3.43 o 
 -10   9   6        5.77        3.08      1.76 o 
  -9   9   6       11.59       12.57      2.05 o 
  -8   9   6       89.48      109.17      4.37 o 
  -7   9   6      195.46      192.34      5.67 o 
  -6   9   6      138.04      132.62      6.77 o 
  -5   9   6      185.01      178.06      6.16 o 
  -4   9   6       84.57       83.84      5.48 o 
  -3   9   6       26.94       33.50      2.97 o 
  -2   9   6      258.01      243.07      6.72 o 
  -1   9   6      187.73      182.66      5.33 o 
   0   9   6        7.56        7.34      2.83 o 
   1   9   6       55.75       58.19      2.94 o 
   2   9   6        8.62        9.15      2.11 o 
   3   9   6        6.74        5.91      2.01 o 
   4   9   6       68.40       56.10      4.21 o 
   5   9   6      467.40      493.01      9.97 o 
   6   9   6       76.63       72.98      3.67 o 
   7   9   6      102.02       96.35      4.16 o 
  -9  10   6       51.93       47.50      3.41 o 
  -8  10   6      230.13      229.87      6.59 o 
  -7  10   6        3.20        0.75      1.83 o 
  -6  10   6       27.90       29.97      3.12 o 
  -5  10   6        5.24        6.39      2.06 o 
  -4  10   6       25.95       29.42      3.56 o 
  -3  10   6        6.61        4.80      2.28 o 
  -2  10   6       36.93       32.64      3.03 o 
  -1  10   6       28.26       31.88      3.07 o 
   0  10   6        8.63        7.82      3.54 o 
   1  10   6        1.27        5.43      1.98 o 
   2  10   6       18.61       27.00      3.01 o 
   3  10   6       17.80       23.26      2.89 o 
   4  10   6        9.88       10.74      2.40 o 
   5  10   6      100.05       91.14      5.78 o 
  -5  11   6      127.44      129.76      7.86 o 
  -4  11   6       24.17       26.99      3.13 o 
  -3  11   6       26.11       33.67      3.31 o 
  -2  11   6       10.09       10.34      2.48 o 
  -1  11   6      112.88      138.02      5.88 o 
   0  11   6      336.15      345.55     10.98 o 
   1  11   6       29.30       27.52      3.54 o 
 -18   1   7        2.61        2.06      1.88 o 
 -17   1   7       64.08       60.82      3.88 o 
 -16   1   7        1.08        0.12      1.55 o 
 -15   1   7     1508.68     1564.37     27.46 o 
 -14   1   7      688.44      681.10     13.54 o 
 -13   1   7        0.03        1.79      1.27 o 
 -12   1   7      180.18      176.91      5.55 o 
 -11   1   7        5.13        9.48      1.90 o 
 -10   1   7      306.70      288.28     11.17 o 
  -9   1   7       71.88       78.56      4.01 o 
  -8   1   7      307.97      321.21     13.75 o 
  -7   1   7     1521.67     1644.10     25.25 o 
  -6   1   7        8.55       11.78      1.27 o 
  -5   1   7       86.00       60.25      2.42 o 
  -4   1   7      182.38      174.32      4.90 o 
  -3   1   7      106.58       94.83      2.58 o 
  -2   1   7      127.08      164.65      3.04 o 
  -1   1   7      411.33      421.73      6.64 o 
   0   1   7      107.14      114.47      3.11 o 
   1   1   7       79.12       84.32      2.76 o 
   2   1   7     1175.03     1188.72     23.20 o 
   3   1   7       42.51       27.22      1.96 o 
   4   1   7     1308.08     1214.57     23.51 o 
   5   1   7       65.64       45.13      3.35 o 
   6   1   7       49.20       52.21      2.66 o 
   7   1   7        5.02        6.44      1.27 o 
   8   1   7       47.18       35.05      1.55 o 
   9   1   7       12.75       16.88      1.30 o 
  10   1   7       20.61       20.93      1.64 o 
  11   1   7        0.54       -1.26      1.11 o 
  12   1   7        0.80        0.33      1.34 o 
 -18   2   7       10.93        5.82      2.72 o 
 -17   2   7      195.52      222.17      6.75 o 
 -16   2   7      288.72      306.06      7.92 o 
 -15   2   7       23.56       21.13      2.37 o 
 -14   2   7        5.75       10.36      1.78 o 
 -13   2   7       37.12       35.53      2.62 o 
 -12   2   7        2.23       -0.85      1.21 o 
 -11   2   7      149.02      141.77      4.38 o 
 -10   2   7      437.93      447.48      9.17 o 
  -9   2   7      230.78      269.44      7.12 o 
  -8   2   7      323.08      317.41      7.87 o 
  -7   2   7      420.95      432.39      7.89 o 
  -6   2   7     1224.87     1179.89     20.06 o 
  -5   2   7       66.15       67.62      2.53 o 
  -4   2   7      280.69      330.06      5.97 o 
  -3   2   7        4.81       10.61      0.91 o 
  -2   2   7       14.13       16.01      1.10 o 
  -1   2   7       11.55       18.40      1.17 o 
   0   2   7      204.49      195.00      5.22 o 
   3   2   7      219.97      190.98      6.69 o 
   4   2   7       77.99       64.35      3.30 o 
   5   2   7        7.09        4.78      1.32 o 
   6   2   7        7.53        4.25      1.20 o 
   7   2   7       72.45       65.74      2.49 o 
   8   2   7      267.73      246.80      4.41 o 
   9   2   7      108.64      110.07      2.83 o 
  10   2   7        4.25        3.26      1.06 o 
  11   2   7       61.20       52.68      2.32 o 
  12   2   7       83.69       80.73      3.11 o 
 -17   3   7        2.19        1.55      2.22 o 
 -16   3   7        5.66        2.37      2.10 o 
 -15   3   7       64.27       53.12      4.09 o 
 -14   3   7        0.72        1.51      1.69 o 
 -13   3   7        3.12        7.13      1.63 o 
 -12   3   7      306.22      318.92      7.49 o 
 -11   3   7      689.74      664.32     12.75 o 
 -10   3   7       14.72       15.38      1.67 o 
  -9   3   7       24.44       33.35      2.60 o 
  -8   3   7       15.46       15.46      1.27 o 
  -5   3   7      282.22      187.78      8.20 o 
  -4   3   7        1.21        1.64      0.98 o 
  -3   3   7     1232.59     1339.55     19.30 o 
  -2   3   7       18.56       24.10      2.15 o 
  -1   3   7      279.90      258.61      4.44 o 
   0   3   7      102.30      108.70      2.74 o 
   1   3   7        3.92        0.73      0.58 o 
   2   3   7       23.17       27.07      1.95 o 
   3   3   7      579.42      579.06     12.17 o 
   4   3   7     1460.71     1465.68     20.99 o 
   5   3   7      202.42      205.77      4.27 o 
   6   3   7      188.11      175.05      3.98 o 
   7   3   7       14.33        8.81      1.29 o 
   8   3   7       85.16       82.22      3.00 o 
   9   3   7      130.93      128.09      3.06 o 
  10   3   7        6.65        8.58      1.21 o 
  11   3   7        8.14        7.35      1.41 o 
  12   3   7        5.46        7.32      1.78 o 
 -17   4   7       10.65        6.08      2.46 o 
 -16   4   7       16.37       13.03      2.66 o 
 -15   4   7       54.53       56.57      4.31 o 
 -14   4   7       35.00       33.97      3.41 o 
 -13   4   7      149.91      141.05      5.63 o 
 -12   4   7      334.11      322.63      9.50 o 
 -11   4   7      300.13      317.73      8.72 o 
 -10   4   7        4.46        1.83      1.47 o 
  -9   4   7       40.83       38.87      2.92 o 
  -8   4   7       21.13       23.29      1.68 o 
  -7   4   7      287.86      269.51      5.88 o 
  -6   4   7       16.16       15.93      1.24 o 
  -5   4   7      313.31      342.14      5.75 o 
  -4   4   7       67.07       58.67      2.22 o 
  -2   4   7       18.08        6.13      2.41 o 
  -1   4   7      226.06      257.17      4.54 o 
   0   4   7        1.68        0.82      0.98 o 
   1   4   7        0.09       -0.05      0.62 o 
   2   4   7      285.01      298.37      5.78 o 
   3   4   7       58.12       55.95      1.92 o 
   4   4   7     1908.89     1882.10     26.73 o 
   5   4   7       61.75       55.93      2.90 o 
   6   4   7       78.22       53.80      2.84 o 
   7   4   7       35.55       48.99      3.32 o 
   8   4   7       67.10       73.87      2.95 o 
   9   4   7       16.02       10.13      1.57 o 
  10   4   7      101.20      105.43      3.17 o 
  11   4   7        1.56       -0.01      1.11 o 
 -16   5   7       49.31       49.80      4.30 o 
 -15   5   7      172.99      175.12      6.93 o 
 -14   5   7        1.41        0.91      1.97 o 
 -13   5   7        7.66        9.13      2.21 o 
 -12   5   7        2.19        1.42      1.98 o 
 -11   5   7       86.28       91.91      4.55 o 
 -10   5   7       23.87       24.61      2.58 o 
  -9   5   7       94.75      104.78      3.53 o 
  -8   5   7      124.03      135.20      4.46 o 
  -7   5   7       29.37       24.53      1.64 o 
  -6   5   7       12.34       16.20      1.35 o 
  -5   5   7        3.24        3.04      0.89 o 
  -4   5   7       83.89       73.89      2.76 o 
  -3   5   7       64.98       88.92      2.98 o 
  -2   5   7       27.90       12.02      1.31 o 
  -1   5   7      810.48      654.62     35.71 o 
   0   5   7      208.89      182.75      4.08 o 
   1   5   7      327.99      314.50      6.67 o 
   2   5   7      304.62      308.47      5.16 o 
   3   5   7      584.91      584.20      9.43 o 
   4   5   7      265.68      251.22      5.05 o 
   5   5   7       38.99       35.05      1.96 o 
   6   5   7        0.16        0.12      1.31 o 
   7   5   7        1.23        0.43      1.12 o 
   8   5   7        4.39        5.03      1.62 o 
   9   5   7       30.52       23.18      3.08 o 
  10   5   7      109.75      113.79      4.09 o 
  11   5   7        4.65        3.36      1.76 o 
 -15   6   7       43.63       59.07      4.60 o 
 -14   6   7        2.53        2.63      3.06 o 
 -13   6   7      118.63      131.84      7.65 o 
 -12   6   7       24.06       26.51      3.07 o 
 -11   6   7       34.06       39.77      3.42 o 
 -10   6   7      409.34      443.06      9.32 o 
  -9   6   7       11.34       12.19      1.52 o 
  -8   6   7        7.17        2.77      1.08 o 
  -7   6   7      275.96      270.22      5.64 o 
  -6   6   7       56.23       51.86      2.61 o 
  -5   6   7        2.06       -1.55      0.95 o 
  -4   6   7        9.86        8.81      1.36 o 
  -3   6   7       29.73       25.05      1.89 o 
  -2   6   7       29.27       29.14      2.31 o 
  -1   6   7       80.11       78.54      3.10 o 
   0   6   7      443.98      386.66      6.73 o 
   1   6   7      101.75       90.20      3.40 o 
   2   6   7     1307.16     1304.97     19.30 o 
   3   6   7      213.08      212.75      5.07 o 
   4   6   7     1072.24     1052.35     15.98 o 
   5   6   7        0.28       -0.18      1.09 o 
   6   6   7       86.38       93.92      3.13 o 
   7   6   7       12.81        8.52      1.45 o 
   8   6   7       36.98       49.01      3.24 o 
   9   6   7      268.35      288.51      5.77 o 
  10   6   7        4.99        7.41      1.67 o 
 -14   7   7      106.69      131.52     10.29 o 
 -13   7   7      137.15      147.32      6.32 o 
 -12   7   7      265.16      281.18      7.54 o 
 -11   7   7      116.49      121.04      4.68 o 
 -10   7   7       70.14       80.02      3.36 o 
  -9   7   7       95.90       90.53      3.38 o 
  -8   7   7        5.48        4.98      1.30 o 
  -7   7   7       95.01      111.46      3.95 o 
  -6   7   7        1.40       -1.37      1.15 o 
  -5   7   7      194.21      155.86      5.96 o 
  -4   7   7      149.99      154.89      6.09 o 
  -3   7   7        1.65        3.20      2.11 o 
  -2   7   7      746.09      707.72     11.23 o 
  -1   7   7       71.62       58.47      4.27 o 
   0   7   7      921.42      836.79     13.07 o 
   1   7   7       86.82       94.54      4.01 o 
   2   7   7      456.13      425.66      7.71 o 
   3   7   7     2182.28     2230.36     35.31 o 
   4   7   7        5.58        4.52      1.35 o 
   5   7   7        2.29        3.01      1.37 o 
   6   7   7       79.29       88.80      3.51 o 
   7   7   7       35.45       29.17      2.56 o 
   8   7   7      183.47      199.00      4.98 o 
   9   7   7       39.98       32.36      2.39 o 
 -13   8   7       65.08       73.87      4.35 o 
 -12   8   7       20.13       13.08      2.29 o 
 -11   8   7        0.01       -1.44      1.59 o 
 -10   8   7        6.73        9.90      1.66 o 
  -9   8   7        3.39        2.06      1.53 o 
  -8   8   7        0.00        1.17      2.11 o 
  -7   8   7       94.79      102.45      4.00 o 
  -6   8   7      186.24      165.57      5.07 o 
  -5   8   7       79.68       79.93      3.66 o 
  -4   8   7      282.44      275.53      8.37 o 
  -3   8   7       34.34       33.90      3.24 o 
  -2   8   7       56.85       56.93      6.02 o 
  -1   8   7       19.78       16.95      2.04 o 
   0   8   7       31.78       29.11      1.93 o 
   1   8   7      526.17      523.72      9.14 o 
   2   8   7       32.40       36.14      3.48 o 
   3   8   7       97.18       92.50      3.48 o 
   4   8   7       58.19       50.20      3.36 o 
   5   8   7      289.56      307.94      7.11 o 
   6   8   7       29.24       30.19      2.38 o 
   7   8   7       38.58       36.74      2.86 o 
 -11   9   7       12.21        9.17      2.52 o 
 -10   9   7        0.11       -0.64      1.65 o 
  -9   9   7      187.46      190.76      5.98 o 
  -8   9   7        0.88       -0.94      1.49 o 
  -7   9   7        0.74        0.80      1.47 o 
  -6   9   7        4.22        4.71      1.81 o 
  -5   9   7       21.97       27.85      2.85 o 
  -4   9   7       25.76       23.01      2.70 o 
  -3   9   7       18.19       12.78      2.03 o 
  -2   9   7      167.98      167.58      6.88 o 
  -1   9   7       17.24       15.12      2.12 o 
   0   9   7      128.45      118.43      4.42 o 
   1   9   7       42.19       39.04      2.31 o 
   2   9   7      131.86      103.35      3.44 o 
   3   9   7       46.85       56.36      3.46 o 
   4   9   7        0.64        1.59      1.60 o 
   5   9   7        5.22        5.99      1.63 o 
   6   9   7       91.25       92.10      3.99 o 
  -9  10   7       78.44       76.86      4.26 o 
  -8  10   7       22.14       20.00      2.51 o 
  -7  10   7       10.39       11.55      2.93 o 
  -6  10   7       48.53       52.89      3.95 o 
  -5  10   7        5.05        3.01      1.96 o 
  -4  10   7       71.44       77.53      4.69 o 
  -3  10   7       16.47       17.17      2.28 o 
  -2  10   7      126.65      122.11      6.33 o 
  -1  10   7        3.07        3.78      2.43 o 
   0  10   7        7.40        4.41      2.88 o 
   1  10   7        1.13        4.71      2.52 o 
   2  10   7        0.27       -2.26      2.02 o 
   3  10   7        4.34        7.03      1.76 o 
 -18   0   8       81.88       85.95      6.78 o 
 -17   0   8      270.93      283.52     11.14 o 
 -16   0   8      201.01      210.16      9.03 o 
 -15   0   8       15.17       15.03      3.06 o 
 -14   0   8      454.35      428.77     20.51 o 
 -13   0   8      409.36      447.63     13.78 o 
 -12   0   8      169.91      170.58      7.18 o 
 -11   0   8     1136.18     1162.95     29.17 o 
 -10   0   8      308.31      292.97      9.65 o 
  -9   0   8      593.85      531.97     20.25 o 
  -8   0   8      153.25      153.40      7.54 o 
  -7   0   8       42.96       35.94      2.52 o 
  -6   0   8       93.94       86.09      4.24 o 
  -5   0   8        0.75        0.63      1.27 o 
  -4   0   8     1316.59     1322.33     31.59 o 
  -3   0   8      247.96      240.11      9.42 o 
  -2   0   8      223.63      208.62      4.87 o 
  -1   0   8      320.06      338.78      6.93 o 
   0   0   8     1163.32     1195.64     20.21 o 
   1   0   8      418.17      375.00     11.01 o 
   2   0   8       81.88       73.28      3.84 o 
   3   0   8        3.11        0.56      2.68 o 
   4   0   8        4.36        3.53      1.81 o 
   5   0   8      186.05      162.14      8.84 o 
   6   0   8      360.77      248.91      8.58 o 
   7   0   8      163.78      146.11      9.41 o 
   8   0   8       30.45       32.41      5.57 o 
   9   0   8      226.15      189.70     12.04 o 
  10   0   8       85.28       95.70      5.94 o 
  11   0   8      267.97      267.42     13.56 o 
 -18   1   8       16.03       20.15      2.67 o 
 -17   1   8      305.22      310.24      9.57 o 
 -16   1   8        0.12        3.98      1.73 o 
 -15   1   8        6.74        5.42      1.78 o 
 -14   1   8      162.05      160.43      6.15 o 
 -13   1   8        0.28        0.27      1.23 o 
 -12   1   8       27.07       21.55      2.57 o 
 -11   1   8        1.90        2.42      1.18 o 
 -10   1   8      333.24      352.50      7.81 o 
  -9   1   8      677.05      694.16     13.05 o 
  -8   1   8       34.32       31.41      1.52 o 
  -7   1   8        0.15        0.73      0.94 o 
  -6   1   8        3.97        0.75      0.68 o 
  -5   1   8      752.98      755.08     13.62 o 
  -4   1   8       35.00       35.18      2.08 o 
  -3   1   8       31.76       33.46      1.48 o 
  -2   1   8      401.20      337.91      4.89 o 
  -1   1   8     1191.36     1076.16     12.98 o 
   0   1   8      217.58      191.69      3.46 o 
   1   1   8      217.56      194.74      4.18 o 
   2   1   8      244.18      251.46      7.49 o 
   3   1   8        2.37       -0.83      1.26 o 
   4   1   8       24.71       27.05      4.05 o 
   5   1   8       72.56       64.48      4.01 o 
   6   1   8       29.66       18.25      2.33 o 
   7   1   8       72.78       68.70      4.03 o 
   8   1   8        0.05        0.53      1.39 o 
   9   1   8       80.27       75.53      4.45 o 
  10   1   8       38.21       43.42      2.48 o 
  11   1   8        8.32        8.85      1.60 o 
 -17   2   8      291.72      304.66      9.70 o 
 -16   2   8        0.32        2.09      1.76 o 
 -15   2   8        1.65        0.58      2.02 o 
 -14   2   8       98.17       93.84      4.12 o 
 -13   2   8       45.97       52.10      3.17 o 
 -12   2   8      197.52      198.23      5.54 o 
 -11   2   8        1.67        1.65      1.26 o 
 -10   2   8      141.14      147.00      4.46 o 
  -9   2   8       15.52       17.20      1.75 o 
  -8   2   8        3.77        5.47      0.85 o 
  -7   2   8        0.41        1.41      0.63 o 
  -6   2   8       18.21       27.26      1.94 o 
  -5   2   8      524.74      505.94      9.74 o 
  -4   2   8       46.66       43.44      2.12 o 
  -3   2   8       44.31       59.50      2.33 o 
  -2   2   8       50.21       55.41      1.65 o 
  -1   2   8        3.14        1.73      1.16 o 
   0   2   8       38.77       25.72      2.45 o 
   2   2   8     1178.70     1042.12     25.40 o 
   3   2   8      213.91      165.83      5.26 o 
   4   2   8      794.33      692.77     14.97 o 
   5   2   8        9.65        5.36      1.65 o 
   6   2   8       98.97       90.79      3.52 o 
   7   2   8       14.89        9.60      2.14 o 
   8   2   8       24.40       22.25      1.46 o 
   9   2   8        0.04        0.34      1.03 o 
  10   2   8        3.08        2.69      1.25 o 
  11   2   8       39.92       43.95      2.50 o 
 -17   3   8      163.94      185.88      9.77 o 
 -16   3   8       58.36       56.44      4.45 o 
 -15   3   8      211.52      195.56      7.06 o 
 -14   3   8       17.70       10.06      2.24 o 
 -13   3   8       11.86       13.73      2.32 o 
 -12   3   8       15.36       15.21      2.30 o 
 -11   3   8      118.65      114.39      5.46 o 
 -10   3   8      542.59      566.20     11.45 o 
  -9   3   8      129.32      144.69      4.15 o 
  -8   3   8      230.63      231.54      4.65 o 
  -7   3   8        0.80        0.14      0.65 o 
  -6   3   8       67.30       58.25      3.41 o 
  -5   3   8       13.64       14.75      0.89 o 
  -4   3   8      160.74      148.69      2.86 o 
  -3   3   8      614.98      636.18      9.05 o 
  -2   3   8       29.08       21.78      1.38 o 
  -1   3   8      895.99      860.92     14.57 o 
   0   3   8      927.37      922.05     26.09 o 
   1   3   8       32.29       26.91      1.67 o 
   2   3   8       53.51       51.67      2.29 o 
   3   3   8       61.46       73.70      4.43 o 
   4   3   8      213.45      198.34      5.09 o 
   5   3   8      180.16      163.24      4.95 o 
   6   3   8       10.87        4.35      2.05 o 
   7   3   8      107.48       73.79      2.99 o 
   8   3   8       54.93       63.31      2.52 o 
   9   3   8       11.38       11.54      3.04 o 
  10   3   8        2.40        2.29      1.31 o 
  11   3   8        2.74        4.16      1.57 o 
 -17   4   8        6.51       -0.87      2.68 o 
 -16   4   8        1.61        2.78      2.55 o 
 -15   4   8       51.16       44.94      3.95 o 
 -14   4   8       84.59       80.56      8.05 o 
 -13   4   8       50.67       58.17      4.14 o 
 -12   4   8        1.17        0.64      1.59 o 
 -11   4   8       39.13       43.19      3.35 o 
 -10   4   8       16.99       15.55      2.25 o 
  -9   4   8      219.87      226.62      7.71 o 
  -8   4   8        0.24       -0.78      0.86 o 
  -7   4   8        1.33        1.86      0.89 o 
  -6   4   8       73.54       87.81      2.62 o 
  -5   4   8      179.82      162.63      5.80 o 
  -4   4   8       56.50       48.14      1.66 o 
  -3   4   8        2.65        0.27      0.69 o 
  -2   4   8      144.88      131.56      3.22 o 
  -1   4   8        0.57        3.16      0.85 o 
   0   4   8     1035.09     1015.68     15.62 o 
   1   4   8       83.10       67.31      2.52 o 
   2   4   8        2.16        3.47      1.10 o 
   3   4   8      474.40      470.52      9.26 o 
   4   4   8       14.83        8.39      1.58 o 
   5   4   8      193.63      154.59      4.84 o 
   6   4   8       38.92       47.61      2.01 o 
   7   4   8      153.41      135.00      3.61 o 
   8   4   8       13.14       18.03      1.78 o 
   9   4   8       57.09       60.43      3.34 o 
  10   4   8        8.59       14.50      1.76 o 
 -16   5   8      106.77      106.68      6.20 o 
 -15   5   8        0.44        0.14      2.00 o 
 -14   5   8      107.58      116.24      8.76 o 
 -13   5   8      666.22      683.07     16.23 o 
 -12   5   8       33.02       39.92      4.45 o 
 -11   5   8      369.81      378.09     10.21 o 
 -10   5   8        4.95        9.20      1.55 o 
  -9   5   8      379.78      388.28      8.20 o 
  -8   5   8        0.19        0.49      0.98 o 
  -7   5   8        0.45       -0.21      0.87 o 
  -6   5   8       25.85       25.38      1.68 o 
  -5   5   8      484.60      413.11      8.37 o 
  -4   5   8       28.24       26.04      1.86 o 
  -3   5   8        1.62        2.10      1.03 o 
  -2   5   8       92.91       99.78      3.22 o 
  -1   5   8      123.46      131.66      5.20 o 
   0   5   8     2909.76     2912.42     46.45 o 
   1   5   8      145.95      147.63      6.07 o 
   2   5   8      483.87      487.40     10.08 o 
   3   5   8       25.40       21.97      2.00 o 
   4   5   8       98.10       96.90      3.65 o 
   5   5   8      190.57      184.99      4.10 o 
   6   5   8        2.73        2.34      1.07 o 
   7   5   8        4.80        3.40      1.42 o 
   8   5   8      105.51       86.29      3.42 o 
   9   5   8       16.18       19.83      1.90 o 
  10   5   8       35.30       48.07      2.78 o 
 -15   6   8       34.65       34.43      7.33 o 
 -14   6   8        7.36        4.19      2.22 o 
 -13   6   8       55.23       68.00      4.68 o 
 -12   6   8        4.11        2.04      1.93 o 
 -11   6   8       22.80       21.91      5.13 o 
 -10   6   8       68.82       77.71      3.17 o 
  -9   6   8      108.52      110.32      3.53 o 
  -8   6   8       93.60       83.84      4.48 o 
  -7   6   8      311.82      297.89      6.95 o 
  -6   6   8      358.80      356.58      7.79 o 
  -5   6   8        2.64        5.93      1.71 o 
  -4   6   8      494.41      482.62      9.66 o 
  -3   6   8        0.92       -0.23      1.02 o 
  -2   6   8        4.94        3.25      1.24 o 
  -1   6   8      171.96      155.62      4.52 o 
   0   6   8      140.80      133.92      4.73 o 
   1   6   8     1481.45     1437.17     24.34 o 
   2   6   8        4.60        1.82      1.38 o 
   3   6   8      202.07      223.88      6.69 o 
   4   6   8      186.79      178.88      4.96 o 
   5   6   8       72.73       58.54      2.66 o 
   6   6   8        1.16       -0.29      1.12 o 
   7   6   8       21.83       24.37      1.91 o 
   8   6   8       44.95       67.67      2.98 o 
   9   6   8      101.44      144.04      4.33 o 
 -14   7   8        0.35        0.23      2.17 o 
 -13   7   8       28.50       30.27      4.67 o 
 -12   7   8       39.24       44.05      4.69 o 
 -11   7   8        0.10       -1.70      1.49 o 
 -10   7   8        0.06       -1.45      1.18 o 
  -9   7   8       82.26       86.44      3.80 o 
  -8   7   8       14.36       17.55      2.38 o 
  -7   7   8       35.44       39.72      4.64 o 
  -6   7   8       10.32        8.38      1.69 o 
  -5   7   8      590.26      593.09     11.69 o 
  -4   7   8        0.00       -0.32      1.44 o 
  -3   7   8      291.70      290.73      7.85 o 
  -2   7   8        4.47        4.22      1.46 o 
  -1   7   8      348.19      392.99      8.59 o 
   0   7   8      119.67       86.10      3.75 o 
   1   7   8      345.22      308.37      7.32 o 
   2   7   8       83.91       87.15      4.45 o 
   3   7   8      221.93      205.27      4.96 o 
   4   7   8       26.37       33.10      2.11 o 
   5   7   8        5.98        7.06      2.26 o 
   6   7   8       14.90       15.73      2.22 o 
   7   7   8       39.49       44.91      5.87 o 
   8   7   8        2.84        3.00      1.97 o 
 -12   8   8       36.59       41.12      4.02 o 
 -11   8   8        5.13        7.04      2.43 o 
 -10   8   8       81.47       81.23      4.14 o 
  -9   8   8      203.43      197.64      5.85 o 
  -8   8   8       69.46       65.71      4.89 o 
  -7   8   8       26.81       27.28      2.52 o 
  -6   8   8      348.56      334.58      7.95 o 
  -5   8   8      285.91      266.74      8.50 o 
  -4   8   8        4.05        1.58      1.67 o 
  -3   8   8       91.56      107.67      4.07 o 
  -2   8   8       55.10       45.59      3.17 o 
  -1   8   8        0.01       -2.45      1.33 o 
   0   8   8        1.71        3.65      1.65 o 
   1   8   8      515.25      549.49     10.66 o 
   2   8   8      247.65      231.43      5.05 o 
   3   8   8      156.16      151.19      4.29 o 
   4   8   8       42.65       37.30      2.49 o 
   5   8   8        4.62        6.95      1.68 o 
   6   8   8       15.17       11.59      2.41 o 
 -10   9   8       17.67       17.50      2.59 o 
  -9   9   8        3.29        4.09      2.30 o 
  -8   9   8       55.91       72.22      4.42 o 
  -7   9   8        0.13        0.30      1.55 o 
  -6   9   8      148.79      167.80      5.37 o 
  -5   9   8      106.58      117.54      5.12 o 
  -4   9   8       14.78       11.24      3.28 o 
  -3   9   8        1.51        1.13      1.58 o 
  -2   9   8      134.50      131.32      4.72 o 
  -1   9   8      226.03      231.90      8.59 o 
   0   9   8      225.31      219.30      4.96 o 
   1   9   8      129.71      151.79      5.02 o 
   2   9   8        1.00        5.25      1.29 o 
   3   9   8        3.83        5.57      1.47 o 
   4   9   8       72.38       73.50      3.36 o 
  -7  10   8       10.02       10.83      2.51 o 
  -6  10   8       63.16       61.54      4.37 o 
  -5  10   8       23.97       24.11      3.11 o 
  -4  10   8      209.08      216.28      6.44 o 
  -3  10   8        3.48        2.94      2.25 o 
  -2  10   8      152.43      151.30      6.04 o 
  -1  10   8        0.97        2.27      2.46 o 
   0  10   8      124.67      119.73      4.28 o 
   1  10   8        1.70        0.35      1.40 o 
 -17   1   9        1.70        0.56      1.79 o 
 -16   1   9        0.73        2.78      1.81 o 
 -15   1   9        0.73        0.92      1.57 o 
 -14   1   9        6.38        4.53      1.67 o 
 -13   1   9      281.73      301.97      7.58 o 
 -12   1   9       58.82       56.05      3.25 o 
 -11   1   9      515.50      520.11     10.81 o 
 -10   1   9       57.12       64.54      3.32 o 
  -9   1   9        0.59        1.01      1.12 o 
  -8   1   9        0.37        0.57      0.68 o 
  -7   1   9       40.38       50.83      2.46 o 
  -6   1   9       10.57        7.33      0.97 o 
  -5   1   9      120.94       98.37      3.44 o 
  -4   1   9       64.85       57.55      2.21 o 
  -3   1   9      971.09      929.72     11.58 o 
  -2   1   9      220.25      192.24      3.41 o 
  -1   1   9      378.16      318.88      4.81 o 
   0   1   9      763.23      699.95     11.45 o 
   1   1   9       23.38       18.29      1.63 o 
   2   1   9       26.85       20.59      2.14 o 
   3   1   9       10.06       13.77      1.90 o 
   4   1   9      622.77      523.79     16.45 o 
   5   1   9       11.49        4.70      1.78 o 
   6   1   9      192.94      191.28      6.34 o 
   7   1   9        0.20        2.63      1.85 o 
   8   1   9        0.42        1.34      1.79 o 
   9   1   9        0.18        4.72      2.07 o 
  10   1   9       61.26       98.47      5.33 o 
 -17   2   9        0.00       -1.00      2.05 o 
 -16   2   9      125.47      141.05      6.28 o 
 -15   2   9        0.12       -0.61      1.48 o 
 -14   2   9       40.63       45.78      3.20 o 
 -13   2   9        0.00        1.83      1.45 o 
 -12   2   9        0.84       -0.25      1.27 o 
 -11   2   9        0.29       -0.55      1.18 o 
 -10   2   9      286.18      273.33      6.95 o 
  -9   2   9       41.69       54.78      2.96 o 
  -8   2   9       54.20       65.54      1.76 o 
  -7   2   9        2.50        2.89      1.17 o 
  -6   2   9       61.80       71.79      3.10 o 
  -5   2   9      278.43      265.45      4.99 o 
  -4   2   9        9.98        7.37      1.11 o 
  -3   2   9     1042.35     1022.58     13.54 o 
  -2   2   9     1373.44     1387.94     16.57 o 
  -1   2   9      106.92      102.57      3.42 o 
   0   2   9        1.27        1.18      1.11 o 
   1   2   9      843.54      827.90     15.16 o 
   2   2   9      153.29      147.34      4.98 o 
   3   2   9       68.80       64.40      3.51 o 
   4   2   9       21.02       12.41      2.56 o 
   5   2   9      687.65      589.61     11.40 o 
   6   2   9        6.78       11.95      1.82 o 
   7   2   9       28.83       25.57      3.71 o 
   8   2   9      112.86      114.39      4.66 o 
   9   2   9       46.21       46.68      3.28 o 
  10   2   9       72.59       87.15      5.50 o 
 -17   3   9        4.61        3.17      2.35 o 
 -16   3   9      265.34      271.29      9.55 o 
 -15   3   9      389.92      394.92     11.14 o 
 -14   3   9      138.71      141.91      6.60 o 
 -13   3   9       16.48       17.82      2.59 o 
 -12   3   9       14.35        8.36      2.11 o 
 -11   3   9       27.26       37.41      3.18 o 
 -10   3   9        2.29        3.26      1.53 o 
  -9   3   9        3.16        4.70      1.36 o 
  -8   3   9        1.83       -0.16      0.77 o 
  -7   3   9      299.06      303.26      5.63 o 
  -6   3   9       17.52       19.98      1.64 o 
  -5   3   9       45.98       44.46      1.46 o 
  -4   3   9       20.27       19.23      1.02 o 
  -3   3   9       67.18       74.31      2.30 o 
  -2   3   9      902.36      872.65     12.46 o 
  -1   3   9       37.47       29.15      1.57 o 
   0   3   9     1080.19     1013.41     15.62 o 
   1   3   9       41.80       36.28      1.98 o 
   2   3   9      556.94      512.47      9.88 o 
   3   3   9      124.96      116.12      3.79 o 
   4   3   9       14.95        9.18      1.56 o 
   5   3   9      108.72       87.49      3.51 o 
   6   3   9        2.24       -0.27      1.39 o 
   7   3   9        0.65        0.67      1.58 o 
   8   3   9        9.29        5.94      1.88 o 
   9   3   9        3.32        5.80      2.03 o 
  10   3   9       52.27       55.09      4.19 o 
 -16   4   9       13.83       14.23      2.95 o 
 -15   4   9       78.95       81.57      5.28 o 
 -14   4   9       13.30       16.34      4.24 o 
 -13   4   9        8.20        7.96      2.21 o 
 -12   4   9       88.87       88.77      4.93 o 
 -11   4   9       55.18       58.68      6.18 o 
 -10   4   9        0.39        0.83      1.10 o 
  -9   4   9      243.54      214.39      5.31 o 
  -8   4   9        1.07       -0.47      0.92 o 
  -7   4   9      330.67      274.62      5.99 o 
  -6   4   9       11.69        9.25      1.13 o 
  -5   4   9       19.88       16.71      1.42 o 
  -4   4   9      189.13      184.89      4.59 o 
  -3   4   9       96.23       81.37      2.39 o 
  -2   4   9      592.28      567.73     10.78 o 
  -1   4   9      337.13      322.77      6.16 o 
   0   4   9      209.67      193.43      4.39 o 
   1   4   9      121.36      110.94      3.28 o 
   2   4   9       22.78       27.84      2.49 o 
   3   4   9       30.06       29.72      2.21 o 
   4   4   9        2.03        1.63      1.33 o 
   5   4   9       46.32       38.23      2.68 o 
   6   4   9       22.41       18.87      2.20 o 
   7   4   9       19.37       26.75      4.23 o 
   8   4   9       27.14       29.58      2.80 o 
   9   4   9       19.40       21.31      2.67 o 
 -15   5   9       49.87       47.53      4.26 o 
 -14   5   9      220.98      260.22     11.90 o 
 -13   5   9       20.72       14.93      2.59 o 
 -12   5   9       66.75       74.10      4.71 o 
 -11   5   9      132.58      134.07      5.57 o 
 -10   5   9       73.53       80.80      3.47 o 
  -9   5   9       96.67       87.36      3.10 o 
  -8   5   9       11.05        9.06      2.64 o 
  -7   5   9       40.09       26.29      1.81 o 
  -6   5   9      125.97       97.87      3.39 o 
  -5   5   9        0.06        1.30      1.06 o 
  -4   5   9        5.50        2.11      1.11 o 
  -3   5   9        0.85       -0.06      1.00 o 
  -2   5   9      142.97      124.82      3.55 o 
  -1   5   9       39.49       36.27      2.79 o 
   0   5   9       85.10       69.40      3.10 o 
   1   5   9      219.76      234.13      5.92 o 
   2   5   9       61.26       68.27      2.90 o 
   3   5   9        1.24       -0.35      1.23 o 
   4   5   9       40.98       42.28      2.76 o 
   5   5   9       11.10       12.84      1.93 o 
   6   5   9      106.90      114.34      4.33 o 
   7   5   9        0.02        0.58      1.65 o 
   8   5   9       66.31       76.01      4.16 o 
 -14   6   9        2.00        1.72      2.11 o 
 -13   6   9        5.31        0.79      2.00 o 
 -12   6   9        2.01        1.03      2.00 o 
 -11   6   9       87.81       86.27      4.30 o 
 -10   6   9       27.41       26.86      2.08 o 
  -9   6   9       19.73       13.22      1.64 o 
  -8   6   9        4.37        4.23      1.44 o 
  -7   6   9      382.85      344.45      7.75 o 
  -6   6   9      175.57      160.24      6.89 o 
  -5   6   9       74.68       61.44      3.03 o 
  -4   6   9      274.33      242.76      7.34 o 
  -3   6   9      387.62      355.70      7.11 o 
  -2   6   9       41.15       45.13      2.70 o 
  -1   6   9      109.69      122.13      4.08 o 
   0   6   9       42.72       40.98      2.65 o 
   1   6   9      170.17      155.15      4.74 o 
   2   6   9       40.18       42.32      3.29 o 
   3   6   9       15.30       11.95      2.01 o 
   4   6   9        3.11        3.52      1.69 o 
   5   6   9        2.94        1.34      2.21 o 
   6   6   9       26.93       27.16      3.25 o 
   7   6   9        8.49       11.12      2.53 o 
 -13   7   9      244.61      236.19      7.19 o 
 -12   7   9       17.17       18.34      2.53 o 
 -11   7   9        1.12        2.34      1.45 o 
 -10   7   9        3.15        0.36      1.38 o 
  -9   7   9       80.67       75.37      3.68 o 
  -8   7   9       38.71       26.94      2.41 o 
  -7   7   9       55.61       50.88      3.02 o 
  -6   7   9        4.88        1.32      1.36 o 
  -5   7   9      174.91      173.49      5.45 o 
  -4   7   9      114.78      115.04      4.15 o 
  -3   7   9      121.66      127.94      4.36 o 
  -2   7   9      446.92      459.87      9.73 o 
  -1   7   9      198.66      179.72      5.30 o 
   0   7   9       66.60       75.34      6.28 o 
   1   7   9      208.88      231.61      6.24 o 
   2   7   9       72.47       74.15      3.63 o 
   3   7   9       30.43       32.55      2.98 o 
   4   7   9      137.70      146.80      6.67 o 
   5   7   9      170.07      185.26      6.62 o 
   6   7   9       14.46       16.38      2.67 o 
 -12   8   9        0.12        5.25      2.47 o 
 -11   8   9        7.26       13.19      2.24 o 
 -10   8   9       57.90       66.56      3.82 o 
  -9   8   9      158.08      165.26      5.47 o 
  -8   8   9      144.17      151.15      5.13 o 
  -7   8   9        1.59        3.69      1.60 o 
  -6   8   9       14.23       21.46      2.52 o 
  -5   8   9       19.98       17.48      2.12 o 
  -4   8   9        9.11        8.50      1.78 o 
  -3   8   9       13.11       10.35      1.92 o 
  -2   8   9       41.60       41.66      2.98 o 
  -1   8   9      475.29      482.04     10.37 o 
   0   8   9        0.56       -3.09      1.54 o 
   1   8   9        1.09        1.55      1.54 o 
   2   8   9       39.34       44.83      3.51 o 
   3   8   9       29.59       27.69      3.05 o 
   4   8   9        7.87        7.42      2.25 o 
   5   8   9       11.05       15.04      2.67 o 
  -9   9   9        3.44        3.49      2.13 o 
  -8   9   9        1.55        3.14      2.18 o 
  -7   9   9       13.75       19.11      3.13 o 
  -6   9   9      110.31      107.87      6.13 o 
  -5   9   9       85.93       85.63      6.59 o 
  -4   9   9       10.05       12.83      2.74 o 
  -3   9   9       79.23       91.05      4.34 o 
  -2   9   9      129.00      120.89      5.66 o 
  -1   9   9      268.98      283.83      7.48 o 
   0   9   9       81.67       67.60      3.87 o 
   1   9   9        7.26        8.32      2.01 o 
   2   9   9        0.64       -1.19      2.62 o 
  -4  10   9      139.92      155.86      5.60 o 
  -3  10   9        0.61        0.52      1.79 o 
 -17   0  10       18.74       24.81      3.98 o 
 -16   0  10       65.05       80.69      9.29 o 
 -15   0  10        5.64       10.32      5.39 o 
 -14   0  10       97.05      124.67     11.24 o 
 -13   0  10       19.52       19.02      3.24 o 
 -12   0  10      276.38      241.74      9.37 o 
 -11   0  10       81.42       77.72      5.51 o 
 -10   0  10        1.84        2.11      1.93 o 
  -9   0  10      129.83      125.85      6.04 o 
  -8   0  10       48.92       53.25      2.23 o 
  -7   0  10       48.80       45.00      5.43 o 
  -6   0  10       29.35       18.37      3.05 o 
  -5   0  10     5438.99     5114.37     94.10 o 
  -4   0  10        1.37       -1.50      1.63 o 
  -3   0  10       17.22       24.00      1.98 o 
  -2   0  10      959.70      905.08     16.19 o 
  -1   0  10      970.01      934.03     16.63 o 
   0   0  10        0.20        1.39      1.63 o 
   1   0  10       13.68        5.52      2.55 o 
   2   0  10      620.55      554.45     15.23 o 
   3   0  10     1313.46     1117.30     40.07 o 
   4   0  10       80.95      112.33      8.18 o 
   5   0  10       12.04        8.61      3.50 o 
   6   0  10      172.08      179.83     11.24 o 
   7   0  10        1.08       -1.28      3.42 o 
   8   0  10       46.26       56.85      7.59 o 
   9   0  10        0.27       -4.47      3.96 o 
 -17   1  10       18.28       17.61      3.49 o 
 -16   1  10       38.41       37.29      3.23 o 
 -15   1  10      149.10      146.89      5.48 o 
 -14   1  10       25.36       19.04      2.39 o 
 -13   1  10      411.68      415.87      9.62 o 
 -12   1  10        1.20        0.62      1.44 o 
 -11   1  10        2.26        3.82      1.56 o 
 -10   1  10       27.35       21.12      2.34 o 
  -9   1  10      150.10      154.56      4.79 o 
  -8   1  10       23.60       25.15      2.77 o 
  -7   1  10      253.16      256.76      6.39 o 
  -6   1  10      138.03      125.86      3.11 o 
  -5   1  10       81.66       72.57      2.66 o 
  -4   1  10     1086.68     1024.78     13.75 o 
  -3   1  10       68.34       78.33      2.28 o 
  -2   1  10     1256.51     1214.18     14.83 o 
  -1   1  10        1.96        1.27      0.83 o 
   0   1  10      115.43      121.82      3.93 o 
   1   1  10        9.84        7.09      3.20 o 
   2   1  10       67.44       47.16      4.92 o 
   3   1  10        5.11        3.09      1.76 o 
   4   1  10        0.30        0.62      1.52 o 
   5   1  10      135.09      137.38      5.60 o 
   6   1  10        6.37        6.47      2.95 o 
   7   1  10       54.24       52.67      5.24 o 
   8   1  10        0.58        0.93      2.92 o 
   9   1  10       17.05       27.74      3.22 o 
 -17   2  10        5.39        2.33      2.33 o 
 -16   2  10        3.51        6.70      2.45 o 
 -15   2  10        3.73        8.18      2.72 o 
 -14   2  10        8.45        5.86      2.20 o 
 -13   2  10       20.78       22.69      2.43 o 
 -12   2  10       14.94       13.27      2.00 o 
 -11   2  10       93.03       88.56      3.95 o 
 -10   2  10        1.12       -1.32      1.20 o 
  -9   2  10       57.43       40.55      2.10 o 
  -8   2  10       39.07       35.66      2.54 o 
  -7   2  10        6.31        8.00      1.50 o 
  -6   2  10       94.83       84.58      2.73 o 
  -5   2  10      263.29      256.50      5.04 o 
  -4   2  10      321.19      274.16      4.91 o 
  -3   2  10      584.02      542.40      7.87 o 
  -2   2  10       38.46       33.08      1.91 o 
  -1   2  10      514.02      496.15      9.00 o 
   0   2  10       90.14      102.86      3.74 o 
   1   2  10      129.68      136.65      4.36 o 
   2   2  10       19.15       15.21      2.08 o 
   3   2  10      191.28      144.32      5.26 o 
   4   2  10       81.95       94.08      4.67 o 
   5   2  10        0.24        0.40      1.33 o 
   6   2  10       15.02       16.59      2.06 o 
   7   2  10       16.40       25.09      2.50 o 
   8   2  10       15.23       23.00      6.48 o 
   9   2  10      223.42      312.57      9.41 o 
 -16   3  10      191.39      207.94      7.84 o 
 -15   3  10        0.02       -0.69      1.87 o 
 -14   3  10       34.09       33.46      3.40 o 
 -13   3  10       16.95       22.24      2.95 o 
 -12   3  10        0.29        1.96      1.75 o 
 -11   3  10       11.73        9.54      2.13 o 
 -10   3  10        0.04        1.55      1.88 o 
  -9   3  10      216.61      169.59      4.47 o 
  -8   3  10      107.82      116.49      3.39 o 
  -7   3  10       30.90       25.23      1.45 o 
  -6   3  10      152.00      139.48      3.99 o 
  -5   3  10       22.10       28.18      1.74 o 
  -4   3  10      525.79      493.68      7.21 o 
  -3   3  10        4.46        4.58      0.87 o 
  -2   3  10      276.87      282.75      5.17 o 
  -1   3  10     1028.58      988.78     15.41 o 
   0   3  10      262.91      222.89      4.87 o 
   1   3  10     1011.29      922.99     14.70 o 
   2   3  10       43.21       46.98      2.59 o 
   3   3  10        2.49        1.60      1.28 o 
   4   3  10       43.37       42.50      2.75 o 
   5   3  10       22.18       19.23      2.16 o 
   6   3  10        1.25        2.72      1.54 o 
   7   3  10       69.47       68.53      4.96 o 
   8   3  10        0.08        3.77      1.95 o 
 -16   4  10        3.26        3.26      2.51 o 
 -15   4  10        2.25        1.15      2.92 o 
 -14   4  10       29.22       36.51      3.64 o 
 -13   4  10       76.51       82.86      5.30 o 
 -12   4  10       55.82       58.01      4.15 o 
 -11   4  10       49.25       45.32      3.68 o 
 -10   4  10        3.61        3.64      1.28 o 
  -9   4  10      183.43      165.26      4.60 o 
  -8   4  10       29.78       22.54      2.95 o 
  -7   4  10      278.41      289.37      5.79 o 
  -6   4  10       24.16       30.47      1.87 o 
  -5   4  10      125.52      129.79      3.88 o 
  -4   4  10        0.25       -0.35      0.86 o 
  -3   4  10      101.67       92.85      2.93 o 
  -2   4  10      351.49      337.41      6.29 o 
  -1   4  10       94.01       90.69      3.34 o 
   0   4  10      223.48      224.86      5.01 o 
   1   4  10       10.05       11.82      1.46 o 
   2   4  10       49.03       41.10      2.55 o 
   3   4  10        5.49        4.40      1.41 o 
   4   4  10        7.38        5.07      1.57 o 
   5   4  10      101.31      102.55      4.05 o 
   6   4  10       48.60       48.59      3.17 o 
   7   4  10       36.17       44.93      3.25 o 
   8   4  10        9.50        7.92      2.22 o 
 -15   5  10       21.27       28.90      3.63 o 
 -14   5  10      120.41      120.31      5.99 o 
 -13   5  10        8.23        4.96      2.19 o 
 -12   5  10        2.86        2.30      2.67 o 
 -11   5  10        1.31        1.44      1.78 o 
 -10   5  10       18.99       22.69      1.92 o 
  -9   5  10        0.33        0.59      1.09 o 
  -8   5  10       56.91       46.66      3.20 o 
  -7   5  10      112.61      110.65      3.73 o 
  -6   5  10       98.39       90.50      3.36 o 
  -5   5  10      360.74      321.35      7.21 o 
  -4   5  10      298.34      297.22      6.18 o 
  -3   5  10      334.02      303.91      6.29 o 
  -2   5  10      451.29      427.02      8.93 o 
  -1   5  10        9.37        6.21      1.78 o 
   0   5  10       31.54       32.26      2.38 o 
   1   5  10        8.24       12.26      1.72 o 
   2   5  10       18.59       21.08      2.38 o 
   3   5  10       32.50       38.16      3.08 o 
   4   5  10      147.20      153.80      7.63 o 
   5   5  10       18.94       30.70      2.69 o 
   6   5  10      158.03      207.29      6.13 o 
   7   5  10       58.57       68.48      3.96 o 
 -14   6  10       22.15       25.98      3.59 o 
 -13   6  10        0.51       -1.99      2.19 o 
 -12   6  10       89.98       89.82      4.67 o 
 -11   6  10      118.05      103.12      4.30 o 
 -10   6  10        0.39       -0.68      1.32 o 
  -9   6  10        1.64        0.41      1.68 o 
  -8   6  10        4.41       -1.05      1.20 o 
  -7   6  10        2.36        3.68      1.37 o 
  -6   6  10       31.53       27.19      2.23 o 
  -5   6  10        8.98        3.86      1.87 o 
  -4   6  10      256.61      284.73      6.21 o 
  -3   6  10      110.49       89.72      3.66 o 
  -2   6  10       29.35       22.81      2.11 o 
  -1   6  10       69.47       72.41      3.41 o 
   0   6  10       59.58       59.60      3.49 o 
   1   6  10        7.17        6.39      1.57 o 
   2   6  10       11.17        7.43      1.89 o 
   3   6  10       52.26       63.82      8.21 o 
   4   6  10       13.29       25.41      2.82 o 
   5   6  10       40.93       52.10      6.00 o 
   6   6  10      166.16      170.62      7.73 o 
 -12   7  10        0.01       -2.28      2.03 o 
 -11   7  10       59.76       57.54      3.62 o 
 -10   7  10        2.84       -0.05      1.56 o 
  -9   7  10        0.16       -0.74      1.38 o 
  -8   7  10       31.69       37.15      2.79 o 
  -7   7  10       21.23       18.54      2.13 o 
  -6   7  10       87.64       98.42      4.16 o 
  -5   7  10        0.03        2.04      1.46 o 
  -4   7  10        1.05        2.49      1.29 o 
  -3   7  10       43.43       47.65      2.96 o 
  -2   7  10        4.94        1.78      1.52 o 
  -1   7  10        1.78        4.76      1.58 o 
   0   7  10        1.20        0.23      1.55 o 
   1   7  10        0.07        0.91      1.44 o 
   2   7  10       52.49       47.52      3.58 o 
   3   7  10        9.14        5.11      2.01 o 
   4   7  10       50.63       67.97      5.81 o 
   5   7  10        5.61       13.27      2.54 o 
 -11   8  10       22.71       23.07      2.66 o 
 -10   8  10      104.71      125.32      4.84 o 
  -9   8  10      408.93      463.38     10.48 o 
  -8   8  10      281.23      303.39      7.83 o 
  -7   8  10       18.08       13.38      2.09 o 
  -6   8  10       73.47       79.77      3.94 o 
  -5   8  10       67.10       66.72      5.10 o 
  -4   8  10        1.11        1.78      1.56 o 
  -3   8  10       95.09       81.96      3.97 o 
  -2   8  10       12.54        8.66      1.87 o 
  -1   8  10        6.77        0.58      1.52 o 
   0   8  10        0.83        0.27      1.53 o 
   1   8  10        9.79       13.67      2.11 o 
   2   8  10       37.58       46.02      3.69 o 
   3   8  10       19.23       29.25      3.18 o 
  -7   9  10      111.14      119.36      6.97 o 
  -6   9  10        2.24        0.68      1.98 o 
  -5   9  10        4.91        7.13      2.13 o 
  -4   9  10      129.21      148.12      7.37 o 
  -3   9  10       71.71       66.15      3.93 o 
  -2   9  10        3.10        3.76      2.08 o 
  -1   9  10        9.08       12.94      2.23 o 
   0   9  10      102.39      108.85      4.76 o 
 -16   1  11        7.31        6.38      2.09 o 
 -15   1  11       54.80       55.37      3.82 o 
 -14   1  11       10.32        7.53      2.51 o 
 -13   1  11        1.83        3.63      1.91 o 
 -12   1  11       65.68       59.65      3.63 o 
 -11   1  11       97.31       75.80      3.97 o 
 -10   1  11        8.03        5.55      1.70 o 
  -9   1  11      391.03      403.87      9.10 o 
  -8   1  11      286.01      285.78      7.19 o 
  -7   1  11      862.86      847.02     15.91 o 
  -6   1  11      530.61      517.96      8.68 o 
  -5   1  11      243.15      242.53      6.48 o 
  -4   1  11     1987.60     1877.13     22.29 o 
  -3   1  11      515.00      503.93      7.21 o 
  -2   1  11        0.64        0.53      0.88 o 
  -1   1  11       92.04       83.48      3.18 o 
   0   1  11        7.59        3.07      1.37 o 
   1   1  11      304.83      229.62      6.82 o 
   2   1  11      202.29      160.21      5.96 o 
   3   1  11       35.83       37.88      3.13 o 
   4   1  11       96.66       90.72      5.48 o 
   5   1  11        0.54       -2.31      3.98 o 
   6   1  11       43.72       57.10      5.11 o 
   7   1  11       29.90       40.53      4.75 o 
   8   1  11       74.79       65.96      4.64 o 
 -16   2  11        4.62        3.91      3.76 o 
 -15   2  11        0.87        4.94      2.24 o 
 -14   2  11       85.83       89.96      5.39 o 
 -13   2  11        7.00        7.80      2.24 o 
 -12   2  11       39.82       41.73      3.09 o 
 -11   2  11      159.04      135.62      5.54 o 
 -10   2  11       36.48       40.65      3.03 o 
  -9   2  11       30.27       30.92      2.57 o 
  -8   2  11       36.35       44.77      2.99 o 
  -7   2  11      857.27      828.31     13.87 o 
  -6   2  11      119.37      106.71      3.19 o 
  -5   2  11      193.27      173.02      3.79 o 
  -4   2  11      276.55      258.39      4.46 o 
  -3   2  11      260.72      243.86      5.07 o 
  -2   2  11      240.36      242.83      5.56 o 
  -1   2  11        5.31        7.08      1.58 o 
   0   2  11      347.87      315.51      7.45 o 
   1   2  11      117.81      114.72      4.67 o 
   2   2  11       33.85       41.51      5.14 o 
   3   2  11      127.82      127.89      5.14 o 
   4   2  11       47.92       50.43      3.61 o 
   5   2  11       18.53       17.51      2.14 o 
   6   2  11       10.34        5.27      2.54 o 
   7   2  11       44.61       50.82      3.99 o 
 -15   3  11       35.15       40.19      3.98 o 
 -14   3  11       24.90       26.74      4.04 o 
 -13   3  11       18.95       10.32      2.46 o 
 -12   3  11        8.12        7.25      2.25 o 
 -11   3  11        1.50        1.98      1.82 o 
 -10   3  11        4.34        3.88      1.27 o 
  -9   3  11       97.81      103.53      3.35 o 
  -8   3  11      605.97      601.75     10.25 o 
  -7   3  11       65.92       51.19      3.11 o 
  -6   3  11       10.06        9.53      1.49 o 
  -5   3  11       22.31       22.64      1.24 o 
  -4   3  11       55.24       46.77      2.32 o 
  -3   3  11       19.09       19.99      1.52 o 
  -2   3  11       26.25       31.68      1.74 o 
  -1   3  11        4.81        6.42      1.22 o 
   0   3  11      265.76      216.23      4.96 o 
   1   3  11      157.06      157.88      5.99 o 
   2   3  11        3.63        6.15      1.47 o 
   3   3  11        2.66       -0.14      1.27 o 
   4   3  11        1.90        3.05      1.51 o 
   5   3  11        4.31        5.42      1.84 o 
   6   3  11       89.63      109.41      4.44 o 
   7   3  11       86.60      101.43      9.45 o 
 -15   4  11       20.99       27.06      3.54 o 
 -14   4  11       99.54      100.77      5.74 o 
 -13   4  11       22.19       15.90      2.85 o 
 -12   4  11       29.86       36.92      3.55 o 
 -11   4  11        3.98        2.83      2.04 o 
 -10   4  11       64.81       48.85      2.69 o 
  -9   4  11       35.82       30.69      1.97 o 
  -8   4  11       34.38       34.68      2.00 o 
  -7   4  11       82.59       85.76      3.22 o 
  -6   4  11       11.59       14.02      2.16 o 
  -5   4  11        9.95        6.93      1.61 o 
  -4   4  11        4.04        4.54      1.05 o 
  -3   4  11       13.83       15.58      1.50 o 
  -2   4  11       49.50       42.93      2.92 o 
  -1   4  11      134.17      129.64      3.65 o 
   0   4  11       22.97       22.12      1.81 o 
   1   4  11       56.85       52.82      2.66 o 
   2   4  11       13.65       14.97      1.85 o 
   3   4  11        0.30        0.04      1.37 o 
   4   4  11        3.80        3.82      1.64 o 
   5   4  11       14.39       19.63      2.36 o 
   6   4  11       31.48       27.52      2.77 o 
 -14   5  11        2.62        0.59      2.38 o 
 -13   5  11      113.44      115.00      7.80 o 
 -12   5  11       11.46        7.73      2.41 o 
 -11   5  11        0.27       -0.27      1.23 o 
 -10   5  11       93.18       85.29      3.37 o 
  -9   5  11        3.99        1.01      1.25 o 
  -8   5  11        3.46        0.81      1.18 o 
  -7   5  11       95.55       88.86      6.77 o 
  -6   5  11       52.29       51.34      2.72 o 
  -5   5  11       27.47       35.39      2.15 o 
  -4   5  11       70.27       48.83      2.48 o 
  -3   5  11        7.42        6.28      1.27 o 
  -2   5  11        3.22        1.19      1.23 o 
  -1   5  11       94.25       93.18      3.66 o 
   0   5  11        0.67        0.67      1.26 o 
   1   5  11        0.15       -0.93      1.22 o 
   2   5  11       13.28       12.52      2.19 o 
   3   5  11        0.20       -0.66      1.52 o 
   4   5  11      205.84      235.07      7.45 o 
   5   5  11        5.29       10.23      2.32 o 
 -13   6  11      155.45      175.83      8.53 o 
 -12   6  11        0.70        0.23      1.75 o 
 -11   6  11        0.11       -0.76      1.91 o 
 -10   6  11       11.32       11.64      1.88 o 
  -9   6  11        0.07       -0.83      1.41 o 
  -8   6  11       97.23       94.35      3.85 o 
  -7   6  11        5.27        6.44      1.54 o 
  -6   6  11       17.47       17.58      1.95 o 
  -5   6  11       12.54        9.54      1.56 o 
  -4   6  11        1.52        1.31      1.28 o 
  -3   6  11       78.45       72.73      3.84 o 
  -2   6  11      198.36      212.32      5.82 o 
  -1   6  11      114.19      125.83      4.49 o 
   0   6  11       19.03       25.46      2.38 o 
   1   6  11       38.97       39.10      3.41 o 
   2   6  11        1.33        1.87      1.80 o 
   3   6  11       34.72       33.78      3.65 o 
   4   6  11        4.93        2.00      2.04 o 
 -11   7  11       29.65       29.53      4.29 o 
 -10   7  11       85.97       94.67      4.34 o 
  -9   7  11        2.70        2.15      2.25 o 
  -8   7  11        0.66        2.21      1.57 o 
  -7   7  11      106.07      111.42      6.02 o 
  -6   7  11      233.18      227.76      6.31 o 
  -5   7  11        0.38        2.26      1.40 o 
  -4   7  11       27.51       27.04      2.46 o 
  -3   7  11        2.89        5.74      1.63 o 
  -2   7  11       16.26       20.62      2.25 o 
  -1   7  11        3.60        5.23      1.74 o 
   0   7  11      164.90      186.24      5.72 o 
   1   7  11       52.81       56.43      3.49 o 
   2   7  11        0.00       -0.04      1.75 o 
   3   7  11       47.67       49.46      5.34 o 
  -9   8  11       55.19       52.60      3.57 o 
  -8   8  11       11.71       15.53      4.16 o 
  -7   8  11        0.80        0.95      1.73 o 
  -6   8  11      302.08      289.16      7.59 o 
  -5   8  11       19.70       23.97      3.35 o 
  -4   8  11        3.48        2.37      1.66 o 
  -3   8  11       51.02       62.08      3.81 o 
  -2   8  11       24.28       33.49      2.89 o 
  -1   8  11       42.25       48.29      3.33 o 
   0   8  11        0.21        2.03      1.66 o 
 -15   0  12        0.00        0.80      2.58 o 
 -14   0  12      123.74      102.24      6.76 o 
 -13   0  12      418.27      453.63     15.05 o 
 -12   0  12        0.10       -1.26      2.21 o 
 -11   0  12      136.86      124.85      6.78 o 
 -10   0  12       34.06       31.19      9.74 o 
  -9   0  12      547.08      557.08     16.68 o 
  -8   0  12     1092.96     1090.73     28.35 o 
  -7   0  12     1021.44     1062.24     22.51 o 
  -6   0  12      834.31      780.02     19.54 o 
  -5   0  12       92.00       91.60      3.78 o 
  -4   0  12      201.16      210.01      5.75 o 
  -3   0  12       85.59       99.49      3.75 o 
  -2   0  12       11.65       11.80      1.74 o 
  -1   0  12       56.05       70.21      4.73 o 
   0   0  12        2.34        8.77      3.37 o 
   1   0  12       18.89       16.84      3.96 o 
   2   0  12      212.40      239.25     12.94 o 
   3   0  12        0.00        1.32      3.13 o 
   4   0  12       87.66       71.36      7.81 o 
   5   0  12       49.44       55.45      7.33 o 
   6   0  12       77.25       76.35      8.69 o 
 -15   1  12       12.50       10.50      2.31 o 
 -14   1  12       15.83       14.93      2.85 o 
 -13   1  12        2.43        4.09      1.88 o 
 -12   1  12        0.26       -0.56      1.57 o 
 -11   1  12       80.07       77.09      4.15 o 
 -10   1  12        0.61       -1.24      1.46 o 
  -9   1  12      380.99      370.82      8.75 o 
  -8   1  12       20.95       16.17      2.19 o 
  -7   1  12        0.54        0.26      1.15 o 
  -6   1  12      792.35      789.08     11.40 o 
  -5   1  12        0.48       -0.81      0.93 o 
  -4   1  12       54.96       55.12      2.19 o 
  -3   1  12       33.63       35.79      2.25 o 
  -2   1  12      165.18      156.87      3.97 o 
  -1   1  12       41.23       35.73      2.60 o 
   0   1  12       30.64       25.39      4.28 o 
   1   1  12      120.18      118.97      5.13 o 
   2   1  12       34.31       23.56      3.33 o 
   3   1  12       38.93       31.79      3.77 o 
   4   1  12       23.43       40.62      4.33 o 
   5   1  12       24.95       52.02      5.00 o 
   6   1  12       40.97       76.87      6.39 o 
 -15   2  12        0.12       -1.65      2.34 o 
 -14   2  12       26.22       22.16      3.18 o 
 -13   2  12       64.26       53.78      4.32 o 
 -12   2  12        8.55        7.93      2.25 o 
 -11   2  12        0.78        2.89      2.00 o 
 -10   2  12        1.65        0.01      1.52 o 
  -9   2  12      113.34      102.20      4.33 o 
  -8   2  12        0.06       -0.53      1.25 o 
  -7   2  12       66.18       68.00      2.92 o 
  -6   2  12      272.80      256.64      5.01 o 
  -5   2  12       52.27       51.54      2.54 o 
  -4   2  12       81.72       80.21      3.59 o 
  -3   2  12      129.79      116.10      5.07 o 
  -2   2  12      291.00      269.49      6.89 o 
  -1   2  12        8.68        5.59      1.58 o 
   0   2  12        2.47        2.08      1.39 o 
   1   2  12       34.24       39.76      3.25 o 
   2   2  12       11.15       13.12      2.29 o 
   3   2  12        0.01        1.77      1.83 o 
   4   2  12        0.00        0.39      1.49 o 
   5   2  12        2.84        7.51      2.15 o 
   6   2  12      122.43      152.88      6.04 o 
 -15   3  12        4.07        0.68      2.17 o 
 -14   3  12       14.73       13.72      2.84 o 
 -13   3  12        1.03       -1.50      1.92 o 
 -12   3  12       96.09       76.43      5.06 o 
 -11   3  12        0.82        0.81      3.58 o 
 -10   3  12       70.34       69.31      3.79 o 
  -9   3  12      116.94      126.62      3.58 o 
  -8   3  12       14.10       15.67      2.22 o 
  -7   3  12      474.05      459.10     11.99 o 
  -6   3  12        2.78       -0.58      1.46 o 
  -5   3  12      211.49      204.24      4.37 o 
  -4   3  12      102.22      101.85      3.34 o 
  -3   3  12       23.58       25.54      1.64 o 
  -2   3  12       95.30       85.48      3.01 o 
  -1   3  12       11.41        9.60      2.48 o 
   0   3  12       16.36       13.96      1.58 o 
   1   3  12      195.42      193.48      5.60 o 
   2   3  12       28.71       31.73      2.47 o 
   3   3  12       19.12        8.91      2.25 o 
   4   3  12       61.95       82.69      4.10 o 
   5   3  12       71.25       92.87      4.57 o 
 -14   4  12        6.76        5.83      2.48 o 
 -13   4  12       15.66       23.81      3.26 o 
 -12   4  12       39.17       45.44      4.14 o 
 -11   4  12       48.31       62.13      4.54 o 
 -10   4  12       58.21       48.02      2.55 o 
  -9   4  12      307.01      309.49      7.16 o 
  -8   4  12      149.94      154.90      4.47 o 
  -7   4  12        5.65        3.49      1.17 o 
  -6   4  12       86.90       92.89      4.71 o 
  -5   4  12      204.54      194.08      4.68 o 
  -4   4  12        0.63        0.10      1.03 o 
  -3   4  12      209.74      192.08      4.77 o 
  -2   4  12      115.76      115.70      4.96 o 
  -1   4  12        3.14        1.79      1.33 o 
   0   4  12        0.38        0.48      1.29 o 
   1   4  12        2.14        1.85      1.49 o 
   2   4  12       44.12       47.79      2.97 o 
   3   4  12        1.60        0.42      1.86 o 
   4   4  12        5.99        5.12      1.84 o 
   5   4  12       53.08       66.77      3.89 o 
 -13   5  12        7.17        5.13      2.57 o 
 -12   5  12        9.35        6.54      2.12 o 
 -11   5  12       43.80       46.52      3.03 o 
 -10   5  12      281.70      278.68      7.07 o 
  -9   5  12       50.83       52.99      2.99 o 
  -8   5  12      200.48      185.94      5.26 o 
  -7   5  12       19.34       13.57      1.76 o 
  -6   5  12      186.88      178.06      4.64 o 
  -5   5  12       65.04       68.32      2.98 o 
  -4   5  12      137.22      150.89      4.72 o 
  -3   5  12      215.58      206.96      5.64 o 
  -2   5  12      240.57      226.01      6.05 o 
  -1   5  12        2.42       -0.16      1.30 o 
   0   5  12      159.45      158.18      5.04 o 
   1   5  12        5.60       10.12      2.11 o 
   2   5  12      192.49      225.41      7.17 o 
   3   5  12      101.98      136.96      5.57 o 
   4   5  12        4.25        6.54      2.44 o 
 -11   6  12       10.52        9.59      2.19 o 
 -10   6  12       87.74      106.71      5.95 o 
  -9   6  12        0.27        0.31      1.47 o 
  -8   6  12       81.58       87.16      3.93 o 
  -7   6  12       14.73       22.94      2.22 o 
  -6   6  12       58.15       50.77      2.82 o 
  -5   6  12       77.41       85.43      3.47 o 
  -4   6  12       15.62       18.64      2.10 o 
  -3   6  12      124.13      131.31      4.55 o 
  -2   6  12        2.04        1.47      1.47 o 
  -1   6  12       93.14       91.20      7.33 o 
   0   6  12       10.42        8.39      1.83 o 
   1   6  12        0.93       -2.76      1.60 o 
   2   6  12       23.55       50.59      5.17 o 
  -9   7  12       18.73       19.06      2.34 o 
  -8   7  12       19.47       19.44      3.49 o 
  -7   7  12        4.13        3.99      1.70 o 
  -6   7  12       33.88       28.04      2.34 o 
  -5   7  12       10.67        4.48      1.56 o 
  -4   7  12        7.14        4.65      1.90 o 
  -3   7  12        2.18       -0.16      1.49 o 
  -2   7  12       16.24       16.93      2.24 o 
  -1   7  12        3.66       -0.67      1.59 o 
   0   7  12       62.39       89.64      4.27 o 
 -14   1  13        0.94       -0.64      2.08 o 
 -13   1  13       26.87       22.15      2.66 o 
 -12   1  13        1.17        3.93      1.87 o 
 -11   1  13        8.63        7.86      2.87 o 
 -10   1  13       63.15       58.01      3.70 o 
  -9   1  13       69.52       74.16      4.07 o 
  -8   1  13        0.08        0.47      1.20 o 
  -7   1  13        1.62        0.20      1.19 o 
  -6   1  13      219.27      225.67      4.39 o 
  -5   1  13        4.74        6.32      1.19 o 
  -4   1  13       63.73       64.69      2.89 o 
  -3   1  13       26.48       24.33      1.92 o 
  -2   1  13      100.64      108.71      8.59 o 
  -1   1  13      180.53      194.90      5.72 o 
   0   1  13       80.38       77.91      6.69 o 
   1   1  13       45.99       46.84      4.42 o 
   2   1  13      155.64      168.63      7.79 o 
   3   1  13       13.49       23.25      3.67 o 
   4   1  13        7.14       12.77      3.21 o 
 -14   2  13        0.39        0.14      2.60 o 
 -13   2  13       81.26      111.74      8.36 o 
 -12   2  13       74.71       85.52      5.48 o 
 -11   2  13        5.35       -0.26      1.92 o 
 -10   2  13       16.42       16.46      2.77 o 
  -9   2  13      302.12      300.99      9.96 o 
  -8   2  13      206.24      204.37      5.54 o 
  -7   2  13        3.24        3.48      1.25 o 
  -6   2  13       35.63       43.00      2.46 o 
  -5   2  13       19.74       26.32      2.01 o 
  -4   2  13       31.87       37.29      2.29 o 
  -3   2  13       31.32       27.14      2.20 o 
  -2   2  13      107.89      110.62      6.41 o 
  -1   2  13       68.28       66.35      3.67 o 
   0   2  13        6.27       17.96      2.51 o 
   1   2  13       45.60       53.12      6.28 o 
   2   2  13       21.10       27.41      2.99 o 
   3   2  13        2.12        3.10      1.80 o 
   4   2  13      129.47      145.99      9.64 o 
 -13   3  13      149.62      173.12      7.19 o 
 -12   3  13        0.08        2.26      2.16 o 
 -11   3  13      247.40      266.37      8.91 o 
 -10   3  13        0.18        0.37      1.13 o 
  -9   3  13      185.12      178.14      5.90 o 
  -8   3  13      183.74      214.20      7.56 o 
  -7   3  13       36.45       33.56      2.97 o 
  -6   3  13       45.35       48.50      3.40 o 
  -5   3  13       38.22       28.68      1.83 o 
  -4   3  13        1.31        0.90      1.04 o 
  -3   3  13       34.11       36.20      2.04 o 
  -2   3  13        0.23        0.34      1.14 o 
  -1   3  13        7.09        2.60      1.30 o 
   0   3  13        0.37        1.84      1.35 o 
   1   3  13       20.32       38.36      2.70 o 
   2   3  13        2.87        4.51      2.51 o 
   3   3  13       29.21       34.17      2.77 o 
 -13   4  13       30.07       34.99      3.95 o 
 -12   4  13       45.11       40.67      3.98 o 
 -11   4  13        0.14       -3.55      1.87 o 
 -10   4  13       54.28       45.93      2.77 o 
  -9   4  13      355.76      381.29      8.41 o 
  -8   4  13      178.48      154.69      4.54 o 
  -7   4  13       32.97       31.50      2.62 o 
  -6   4  13       48.00       59.83      2.65 o 
  -5   4  13        1.14        0.68      1.18 o 
  -4   4  13      384.59      366.11      7.43 o 
  -3   4  13       77.51       78.33      3.47 o 
  -2   4  13        3.59        3.88      1.45 o 
  -1   4  13       10.01        9.63      1.73 o 
   0   4  13       10.40       11.15      1.91 o 
   1   4  13       85.13      100.33      6.04 o 
   2   4  13       11.94       15.53      2.44 o 
 -11   5  13        9.76        5.82      1.75 o 
 -10   5  13       15.22       14.67      1.99 o 
  -9   5  13       71.12       68.27      3.37 o 
  -8   5  13       48.99       38.90      2.63 o 
  -7   5  13        9.83       16.96      1.80 o 
  -6   5  13       29.66       37.77      2.37 o 
  -5   5  13        0.01       -0.93      1.14 o 
  -4   5  13        8.12        8.84      2.39 o 
  -3   5  13       34.54       46.67      2.93 o 
  -2   5  13       21.00       15.19      1.99 o 
  -1   5  13       20.74       11.31      1.94 o 
   0   5  13       53.06       60.60      3.55 o 
   1   5  13        2.08        2.45      1.82 o 
  -9   6  13      107.16      125.39      5.03 o 
  -8   6  13       17.80       16.08      2.75 o 
  -7   6  13        9.15        8.21      1.89 o 
  -6   6  13        1.69        1.48      1.40 o 
  -5   6  13       55.96       42.28      2.71 o 
  -4   6  13      194.49      212.27      6.20 o 
  -3   6  13        0.52       -1.15      1.46 o 
  -2   6  13       26.87       37.62      2.91 o 
  -1   6  13       31.14       32.43      2.87 o 
 -13   0  14       52.39       70.77      7.84 o 
 -12   0  14       30.61       28.75      4.37 o 
 -11   0  14       34.14       57.95      5.56 o 
 -10   0  14      284.64      281.91     11.02 o 
  -9   0  14        8.85        7.04      2.34 o 
  -8   0  14        8.55        7.82      1.98 o 
  -7   0  14        0.30       -0.97      1.55 o 
  -6   0  14       32.29       35.22      2.94 o 
  -5   0  14      122.86      137.19      4.85 o 
  -4   0  14       39.57       38.61      3.40 o 
  -3   0  14        4.87        5.18      2.51 o 
  -2   0  14      116.97      162.34     10.68 o 
  -1   0  14        3.01        6.58      3.71 o 
   0   0  14        0.33        0.95      3.18 o 
   1   0  14        1.37        1.87      3.19 o 
   2   0  14      140.65      199.38     12.52 o 
 -13   1  14      168.97      179.06      7.37 o 
 -12   1  14      139.84      143.70      8.77 o 
 -11   1  14      150.60      161.10      5.78 o 
 -10   1  14      177.72      216.66      5.95 o 
  -9   1  14        4.82        2.03      1.34 o 
  -8   1  14      238.21      249.78      5.32 o 
  -7   1  14      136.75      140.86      3.55 o 
  -6   1  14      107.17      119.86      4.27 o 
  -5   1  14        9.85        8.28      1.53 o 
  -4   1  14       31.86       40.65      2.52 o 
  -3   1  14       46.08       39.31      2.70 o 
  -2   1  14       70.12       72.06      3.89 o 
  -1   1  14       39.73       50.60      4.74 o 
   0   1  14       21.24       35.99      4.37 o 
   1   1  14      119.22      153.73      7.49 o 
   2   1  14        1.87        8.72      2.92 o 
 -12   2  14        0.65        0.86      2.23 o 
 -11   2  14       75.63       78.34      6.13 o 
 -10   2  14       76.49       82.25      4.58 o 
  -9   2  14       75.81       73.05      4.51 o 
  -8   2  14       13.22       19.81      2.55 o 
  -7   2  14        0.05        2.18      1.70 o 
  -6   2  14       34.24       32.89      2.30 o 
  -5   2  14       13.03       11.14      1.60 o 
  -4   2  14        0.63        0.60      1.37 o 
  -3   2  14        4.44        4.08      1.53 o 
  -2   2  14        1.15        1.83      1.63 o 
  -1   2  14       35.82       44.53      3.62 o 
   0   2  14        0.46       -0.04      1.75 o 
   1   2  14        4.95       10.39      2.82 o 
 -12   3  14        1.31       -0.26      2.14 o 
 -11   3  14       66.74       73.76      5.74 o 
 -10   3  14        0.08        0.66      1.25 o 
  -9   3  14       24.04       30.48      3.63 o 
  -8   3  14       38.23       43.12      3.48 o 
  -7   3  14        1.30        2.33      1.82 o 
  -6   3  14       21.01       20.32      1.64 o 
  -5   3  14       13.86       19.91      1.72 o 
  -4   3  14        1.33        2.02      1.23 o 
  -3   3  14       80.33       73.24      3.39 o 
  -2   3  14        5.03        3.60      1.55 o 
  -1   3  14       78.18       77.77      3.75 o 
   0   3  14       42.65       53.96      3.76 o 
   1   3  14       11.99       11.22      3.52 o 
 -10   4  14       35.96       43.59      2.74 o 
  -9   4  14      152.92      176.03      5.05 o 
  -8   4  14      194.07      233.40      6.94 o 
  -7   4  14       92.71      103.60      3.57 o 
  -6   4  14       19.30       14.11      1.65 o 
  -5   4  14        9.31       12.95      1.90 o 
  -4   4  14        0.57        0.28      1.45 o 
  -3   4  14       27.97       34.30      3.53 o 
  -2   4  14       56.89       70.31      4.62 o 
  -1   4  14       99.28       94.94      4.16 o 
   0   4  14       68.42       85.16      4.61 o 
  -8   5  14       14.10       12.64      1.78 o 
  -7   5  14       12.03       19.02      2.35 o 
  -6   5  14       44.35       47.86      2.74 o 
  -5   5  14        0.43        1.85      1.38 o 
  -4   5  14       79.09       88.68      6.37 o 
  -3   5  14       13.09       13.92      2.03 o 
  -2   5  14        2.07        0.36      1.54 o 
 -10   1  15       61.85       79.85      4.14 o 
  -9   1  15      118.37      129.32      3.64 o 
  -8   1  15       11.88       15.85      1.87 o 
  -7   1  15        2.82       -0.02      1.37 o 
  -6   1  15        3.48        2.19      1.51 o 
  -5   1  15       22.18       19.62      2.02 o 
  -4   1  15       20.53       22.19      2.29 o 
  -3   1  15       72.43       87.84      5.19 o 
  -2   1  15        5.21        7.22      2.68 o 
  -1   1  15      143.37      182.78     10.15 o 
 -10   2  15       23.39       26.28      3.08 o 
  -9   2  15       26.04       20.90      2.94 o 
  -8   2  15       71.53       79.74      4.57 o 
  -7   2  15       18.04       18.61      3.12 o 
  -6   2  15       85.82      111.68      5.95 o 
  -5   2  15        0.07        0.71      1.77 o 
  -4   2  15       18.15       20.83      2.25 o 
  -3   2  15       19.54       19.37      2.49 o 
  -2   2  15       41.52       59.76      4.69 o 
  -8   3  15       96.74      120.14      5.27 o 
  -7   3  15       10.16        4.83      2.08 o 
  -6   3  15       20.59       18.78      1.70 o 
  -5   3  15      141.59      143.52      4.52 o 
  -4   3  15       14.40       12.99      1.86 o 
  -3   3  15        0.79        0.91      1.49 o 
                                                 
